# Supplementary material for: Conservation and Expression Patterns Divergence of Ascorbic Acid d-mannose/l-galactose Pathway Genes in Brassica rapa
Source: Front Plant Sci. 2016 Jun 2;7:778. doi: 10.3389/fpls.2016.00778 (PMC4889602; doi:10.3389/fpls.2016.00778)
Supplement: Supplementary file 1 [file Table_1.XLSX]

## Sheet: Table S1
Table S1. Sequences of specific primers used for quantitative real-time PCR.
Gene	Forward primer 5' - 3'	Reverse primer 5' - 3'
AthVTC5	ATGTGAGTCCGATTGAGTAT	AAGTGAAGATGGTTAATGGTAG
AthTUB2	TCGTCCTACTTTGTGGAGTGG	CTCGCCTGAACATCTCTTGG
BracFLC1	GAAGTTGCTGGAAGAG	TTGATGTCGGAGATTTGT
BracPMI1.a	ATCACAAACCTGAGATGGCA	CCATATGCAGACGGTGTTTC
BracPMI2	AGAACTACGAGTGGGGCAAAA	TTATCCGAAACCCACGACTT
BracPMM.a	GGAATGCTCAATGTGTCACC	CCCAACCTTTAGGGAAGACA
BracPMM.b	GATATCTGAGCAGCTTGGCA	ACAGCTTCAGGCTCTGGATT
BracPMM.c	AAGAAGCCAGGAGTGATCGT	GATCCACCGACGAGTCCTAT
BracVTC1.a	TGGTCCAGGCTGTGTTGTTG	CCAAGGATCGTCATGTTCTCAATC
BracVTC1.b	GACAAAGAAGGGCTCTCCAG	GACAAAGAAGGGCTCTCCAG
BracVTC1.c	AGTATGGAGTTGTGGTGATGGAAG	CAGCGTTGATCTTGTTGCCTAC
BracGME.a	TGAGGCTGCTAGGATCAATG	CAGCTGGAGCCTTCTCTCTT
BracGME.b	GCTGCTAGGATCAATGGGAT	TGCCTTCTCTCTTCCACCTT
BracVTC2.a	TTCCTCGTGTTCTTGACTGC	GAAAGGCATGGCCAAGTAAT
BracVTC2.b	TGGGAGGATAGGTTCCAAAG	TGACGACCCTCGTTAAGCTG
BracVTC2.c	TGCTGATTCCTCGTGTTCTC	TGGCCAAGTAATATGCCTGA
BracVTC5	CAGCTAAACGAAGGTCGTCA	TGAGGCAAGCAATCAAGAAC
BracVTC4	TACCATAGCCGATTGGAACG	CCAATGCTTGCTGATGAATG
BracGDH	AAGCAGGATGCCATTCAGGA	ACAGGAAGGGAAGACACGGT
BracGLDH	GAAATCCTGGGCTTTGACTG	CTCCCTTCGTGCTTTGTTGT
BracActin	GTTGCTATCCAGGCTGTTCT	AGCGTGAGGAAGAGCATAAC

## Sheet: Table S2
Table S2. The BLAST result for AsA D-Man/L-Gal pathway genes in Brassica oleracea and Brassica napus compared with Brassica rapa.
Species	Query id	Subject id	Identity(%)	Alignment length	Mismatches	Gap openings	Q. start	Q. end	S. start	S. end	E-value	Bit score
Brassica oleracea	BraPGI1.a	Bol042185	98.2	612	11	0	2	613	3	614	0	1243
	BraPGI1.b	Bol037649	93.49	599	14	3	18	616	18	591	0	1110
	BraPGI1.b	Bol037648	89.06	320	5	2	304	616	1	297	0	569
	BraPGI2	Bol035276	98.71	542	7	0	1	542	1	542	0	1083
	BraPMI1.a	Bol001793	99.08	436	1	1	1	433	1	436	0	822
	BraPMI1.b	Bol001721	96.98	431	12	1	1	431	1	430	0	851
	BraPMI2	Bol045367	97.07	444	12	1	1	444	1	443	0	862
	BraPMM.a	Bol030211	98.9	182	2	0	1	182	1	182	3e-130	365
	BraPMM.b	Bol029566	97.97	246	5	0	1	246	1	246	2e-175	482
	BraPMM.c	Bol021751	96.7	182	6	0	3	184	2	183	3e-128	361
	BraVTC1.a	Bol016211	94.96	139	7	0	1	139	1	139	3e-91	270
	BraVTC1.b	Bol020439	100	361	0	0	41	401	1	361	0	737
	BraVTC1.c	Bol025366	99.45	361	2	0	1	361	1	361	0	731
	BraGMP1	Bol025683	100	96	0	0	1	96	1	96	2e-63	196
	BraGMP2	Bol039352	92.76	456	1	2	1	456	1	424	0	848
	BraGMP3	Bol026140	98.92	371	4	0	43	413	1	371	0	757
	BraGMP3	Bol039926	95.49	133	6	0	1	133	1	133	9e-91	270
	BraGMP3	Bol039927	94.02	234	14	0	180	413	14	247	2e-157	444
	BraGMP4	Bol033674	96.9	355	10	1	1	354	1	355	0	703
	BraGMP6	Bol006766	98.04	409	8	0	1	409	1	409	0	830
	BraGME.a	Bol016627	100	379	0	0	1	379	1	379	0	795
	BraGME.b	Bol001381	97.69	216	5	0	1	216	1	216	1e-161	455
	BraVTC2.a	Bol039690	98.62	434	6	0	1	434	1	434	0	862
	BraVTC2.b	Bol006503	96.6	441	15	0	1	441	1	441	0	853
	BraVTC2.c	Bol042311	85	400	44	4	1	395	1	389	0	682
	BraVTC5	Bol018222	90.2	398	32	1	185	582	5	395	0	699
	BraVTC4	Bol000958	88.25	315	27	3	283	592	1	310	9e-155	446
	BraVTC4	Bol002238	83.4	265	17	1	6	270	33	270	2e-147	426
	BraGDH	Bol033832	98.76	323	4	0	1	323	1	323	0	612
	BraGLDH	Bol024927	98.28	580	7	1	22	601	18	594	0	1160
Brassica napus	BraPGI1.a	GSBRNA2T00048977001	99.67	613	2	0	1	613	1	613	0	1260
	BraPGI1.a	GSBRNA2T00154458001	98.69	612	8	0	2	613	3	614	0	1249
	BraPGI1.b	GSBRNA2T00056331001	99.5	599	3	0	18	616	18	616	0	1197
	BraPGI1.b	GSBRNA2T00116085001	97.83	599	11	2	18	616	18	614	0	1177
	BraPGI2	GSBRNA2T00100744001	97.94	339	7	0	1	339	1	339	0	684
	BraPGI2	GSBRNA2T00041222001	94.19	568	7	1	1	542	1	568	0	1071
	BraPMI1.a	GSBRNA2T00022318001	99.77	433	1	0	1	433	1	433	0	843
	BraPMI1.a	GSBRNA2T00076256001	99.08	436	1	1	1	433	1	436	0	818
	BraPMI1.b	GSBRNA2T00057273001	99.31	432	3	0	1	432	1	432	0	872
	BraPMI2	GSBRNA2T00070112001	99.77	444	1	0	1	444	1	444	0	885
	BraPMI2	GSBRNA2T00074588001	97.3	444	12	0	1	444	1	444	0	870
	BraPMM.a	GSBRNA2T00116736001	100	246	0	0	1	246	1	246	0	509
	BraPMM.a	GSBRNA2T00006090001	99.59	246	1	0	1	246	1	246	0	507
	BraPMM.b	GSBRNA2T00101549001	98.61	216	3	0	1	216	1	216	8e-159	440
	BraPMM.b	GSBRNA2T00138957001	98.37	246	4	0	1	246	1	246	0	503
	BraPMM.b	GSBRNA2T00101550001	97.97	246	5	0	1	246	1	246	5e-175	482
	BraPMM.c	GSBRNA2T00037296001	97.95	244	5	0	3	246	2	245	3e-180	495
	BraPMM.c	GSBRNA2T00063274001	97.55	245	6	0	3	247	2	246	0	498
	BraVTC1.a	GSBRNA2T00116811001	98.89	361	4	0	1	361	1	361	0	726
	BraVTC1.a	GSBRNA2T00012574001	95.54	359	16	0	1	359	1	359	0	701
	BraVTC1.b	GSBRNA2T00124741001	100	401	0	0	1	401	1	401	0	822
	BraVTC1.c	GSBRNA2T00123349001	99.72	361	1	0	1	361	1	361	0	733
	BraVTC1.c	GSBRNA2T00155190001	99.45	361	2	0	1	361	1	361	0	731
	BraGME.a	GSBRNA2T00144298001	100	379	0	0	1	379	52	430	0	798
	BraGME.a	GSBRNA2T00091532001	100	379	0	0	1	379	128	506	0	800
	BraGME.b	GSBRNA2T00120570001	97.63	379	9	0	1	379	1	379	0	780
	BraGME.b	GSBRNA2T00055390001	91.67	408	5	1	1	379	1	408	0	771
	BraGMP3	GSBRNA2T00081914001	99.76	413	1	0	1	413	1	413	0	847
	BraGMP3	GSBRNA2T00103596001	99.27	413	3	0	1	413	1	413	0	843
	BraGMP3	GSBRNA2T00083141001	94.34	265	15	0	1	265	1	265	0	529
	BraGMP5	GSBRNA2T00067434001	100	186	0	0	1	186	136	321	6e-136	383
	BraVTC2.a	GSBRNA2T00149512001	100	434	0	0	1	434	1	434	0	872
	BraVTC2.a	GSBRNA2T00042189001	97.7	434	9	1	1	434	1	433	0	850
	BraVTC2.b	GSBRNA2T00078894001	98.19	441	8	0	1	441	1	441	0	869
	BraVTC2.b	GSBRNA2T00104466001	95.01	441	13	1	1	441	1	432	0	832
	BraVTC2.c	GSBRNA2T00085979001	97.74	398	6	1	1	395	1	398	0	806
	BraVTC2.c	GSBRNA2T00154617001	92.98	399	24	2	1	395	1	399	0	765
	BraVTC5	GSBRNA2T00122750001	92.31	182	12	1	405	586	1	180	1e-104	314
	BraVTC5	GSBRNA2T00013022001	84.26	559	67	6	39	592	35	577	0	924
	BraVTC4	GSBRNA2T00003628001	99.63	270	1	0	1	270	1	270	0	534
	BraVTC4	GSBRNA2T00153678001	46.49	114	24	4	53	160	59	141	3e-20	89.4
	BraGDH	GSBRNA2T00083259001	98.76	323	4	0	1	323	1	323	0	612
	BraGDH	GSBRNA2T00099918001	98.76	323	4	0	1	323	1	323	0	612
	BraGDH	GSBRNA2T00089478001	84.18	316	50	0	8	323	1	316	0	523
	BraGLDH	GSBRNA2T00063055001	99.66	584	2	0	18	601	18	601	0	1184
	BraGLDH	GSBRNA2T00024727001	98.46	583	6	1	22	601	18	600	0	1171

## Sheet: Table S3
Table S3. Identification of AsA D-Man/L-Gal pathway homologous genes among Arabidopsis thaliana and three subgenomes in Brassicas species.
	Enzyme	tPCK Chr	CCB	A. thaliana	B. rapa			B. oleracea			B. napus-A			B. napus-C
					LF	MF1	MF2	LF	MF1	MF2	LF	MF1	MF2	LF	MF1	MF2
AsA D-Man/L-Gal pathway	PGI	tPCK4	U	AT4G24620	Bra013819	Bra019214	-	Bol037648/Bol037649	Bol042185	-	GSBRNA2T00056331001	GSBRNA2T00048977001	-	GSBRNA2T00116085001	GSBRNA2T00154458001	-
		tPCK7	V	AT5G42740	-	-	Bra027452	-	-	Bol035276	-	-	GSBRNA2T00041222001	-	-	GSBRNA2T00100744001
	PMI	tPCK6	E	AT1G67070	-	Bra034030	-	-	Bol045367	-	-	GSBRNA2T00070112001	-	-	GSBRNA2T00074588001	-
		tPCK2	F	AT3G02570	Bra039181	Bra021430	-	Bol001793	Bol001721	-	GSBRNA2T00022318001	GSBRNA2T00057273001	-	GSBRNA2T00076256001	-	-
	PMM	tPCK3	J	AT2G45790	Bra004938	Bra039314	Bra000403	Bol030211	Bol021751	Bol029566	GSBRNA2T00116736001	GSBRNA2T00063274001	GSBRNA2T00138957001	GSBRNA2T00006090001	GSBRNA2T00037296001	GSBRNA2T00101549001/GSBRNA2T00101550001
	GMP	tPCK6	E	AT1G74910	Bra015883	Bra008171	-	Bol026140	Bol039352	Bol039926/Bol039927	GSBRNA2T00081914001	GSBRNA2T00083141001	-	GSBRNA2T00103596001	-	-
		tPCK3	J	AT2G39770	Bra005014	Bra017052	Bra000149	Bol016211	Bol025366	Bol020439	GSBRNA2T00116811001	GSBRNA2T00123349001	GSBRNA2T00124741001	GSBRNA2T00012574001	GSBRNA2T00155190001	-
		tPCK6	N	AT3G55590	-	-	-	-	-	-	-	-	-	-	-	-
		-	-	-	-	-	Bra030345	-	-	Bol006766	-	-	-	-	-	-
		-	-	-	-	Bra000720	-	-	Bol025683	-	-		-	-	-	-
		tPCK4	U	AT4G30570	-	Bra024066	-	-	-	-	-	GSBRNA2T00067434001	-	-	-	-
		-	-	-	-	Bra024063		-	Bol033674	-	-		-	-	-	-
	GME	tPCK7	Q	AT5G28840	Bra010011	Bra020621	-	Bol016627	Bol001381	-	GSBRNA2T00144298001	GSBRNA2T00055390001	-	GSBRNA2T00091532001	GSBRNA2T00120570001	-
	GGP	tPCK4	U	AT4G26850	Bra026398	Bra019082	Bra010424	Bol039690	Bol042311	Bol006503	GSBRNA2T00149512001	GSBRNA2T00085979001	GSBRNA2T00078894001	GSBRNA2T00042189001	GSBRNA2T00154617001	GSBRNA2T00104466001
		tPCK5	Wb	AT5G55120	-	-	Bra035554	-	-	Bol018222	-	-	GSBRNA2T00013022001	-	-	GSBRNA2T00122750001
	GPP	tPCK2	F	AT3G02870	Bra040607	-	-	Bol000958	-	Bol002238	GSBRNA2T00003628001	-	-	-	-	GSBRNA2T00153678001
	GDH	tPCK4	U	AT4G33670	-	Bra036989	-	-	Bol033832	-	-	GSBRNA2T00083259001	GSBRNA2T00089478001	-	GSBRNA2T00099918001	-
	GLDH	tPCK6	M	AT3G47930	Bra018100	-	-	Bol024927	-	-	GSBRNA2T00063055001	-	-	GSBRNA2T00024727001	-	-
Note: tPCK Chr: Chromosome of translocation Proto-Calepineae Karyotype, ancestral genome of Brassica species, CCB: conserved collinear block, LF: the least fractionated blocks of Brassica, MF1: the medium fractionated blocks of Brassica, MF2: the most fractionated blocks of Brassica. The AsA D-Man/L-Gal pathway genes in these plant species colored red refer to occur tandem duplication. The homolo…

## Sheet: Table S4
Table S4: Information about AsA D-Man/L-Gal pathway genes genes in Brassica rapa, Brassica oleracea and Brassica napus.
Species	Gene	Protein	Locus	Sub-genome	Chromosome no.	Genome location Star	Genome location End	Protein length (aa)	Molecular weight	Exon number	Duplications	At ortholog locus	CDS	PEP
Brassica rapa	BraPGI1.a	BraPGI1.a	Bra019214	MF1	A03	25694270	25697488	613	66787.2	14	segmental	AT4G24620.2	ATGGCCTCTCTCTCAGGCCTCTTCTCTTCCTCTCTCAAACCGTCCAAAACCCTCTCCGTCAAAGCATTGTCGGCGCCGCCGACAAGAGGAGGAGACTCCTTCTCTTTCCCACACACCTCCAAACCCACCCACCTACCGTTGACTCTCTCCGCTTCTCGCTCCGACATTTCTCACACGGACGCCGCCACCGCCGCCAAGAAGGAGCTTATCAAAGATCCAGATGCGCTCTGGAAGCGGTACCTAGATTGGCTGTACCAGCAGAAGGACCTCGGGCTGTATCTCGACGTCAGCCGCGTCGGATTCACCGATGAGTTTGTGGTCGACATGGAGCATAGGTTCAAAGCCGCGTTCAAGGCCATGGACGAGCTTGAGAAAGGGTCTATAGCGAATCCAGACGAA…	MASLSGLFSSSLKPSKTLSVKALSAPPTRGGDSFSFPHTSKPTHLPLTLSASRSDISHTDAATAAKKELIKDPDALWKRYLDWLYQQKDLGLYLDVSRVGFTDEFVVDMEHRFKAAFKAMDELEKGSIANPDEGRMVGHYWLRNSNLVPKPTLKTLIENTLDSICSFADDIIAGKIKPPSSPRFTQILSVGIGGSALGPQFVAEALAPDNPPLKIRFIDNTDPAGIDHQIAQLGPELASTLVIVISKSGGTPETRNGLLEVQKAFREAGLNFAKQGVAITQENSLLDNTARIEGWLARFPMYDWVGGRTSVMSAVGLLPAALQGIDIREMLSGAAIMDEATRTTSLKNNPAALLAMCWYWASDGVGSKDMVILPYKDSLLLFSRYLQQLVMESLGKEFD…
	BraPGI1.b	BraPGI1.b	Bra013819	LF	A01	7937860	7941055	616	67084.3	14	segmental	AT4G24620.2	ATGGCCTCTCTCTCAACCCTCTACTCTTCTTCTCCTTCTCTCAAACAGTCCACCGTTAAAGCATTCACGTCTCCTCCGACGACCAGAGGAGACTCCTTCTCTTTCCCGCACACCTCCAAACCAACAACACACCTACCGTTGACTCTCTCCGCGTCACGCTCCCACACTTCTCACTCTGATGCCGCCTCCGCCGCAGCCAAGAAGGAGCTTATCAAAGACCCCGATGCGCTCTGGAAACGCTACCTCGACTGGCTATACCAGCAGAAGGACATTGGACTGTACCTCGATGTCAGCCGCGTCGGGTTCACTGACGAGTTCGTGGTCGATATGGAGGAGAGATTCAAATCTGCGTTTAAGGCTATGGAGGAGCTTGAGAAAGGGTCTATAGCGAATCCGGAT…	MASLSTLYSSSPSLKQSTVKAFTSPPTTRGDSFSFPHTSKPTTHLPLTLSASRSHTSHSDAASAAAKKELIKDPDALWKRYLDWLYQQKDIGLYLDVSRVGFTDEFVVDMEERFKSAFKAMEELEKGSIANPDEGRMVGHYWLRNSSLAPRPALKTLIENTLDSICSFADDIVSGKIKPPSSPAGRFTQILSVGIGGSALGPQFVAEALAPDNPPLKIRFIDNTDPAGIDHQIAQLGPELASTLVIVISKSGGTPETRNGLLEVQKAFRDAGLNFAKQGVAITQENSLLDNTARIEGWLARFPMYDWVGGRTSVMSAVGLLPAALQGIDIREMLAGAAIMDEATRTNSLKNNPAALLAMCWYWASDGVGSKDMVILPYKDSLLLFSRYLQQLVMESLGK…
	BraPGI2	BraPGI2	Bra027452	MF2	A09	10890601	10894878	542	59619.1	21	dispersed	AT5G42740.1	ATGGCGTCACCAACAGCTCTGATTTCTGAGACCCAGGCCTGGAAGGATTTGAAGGGGCATGTTGAAGATATTAACAAGACTCATTTGCGTGATTTGATGAGTGATGCACACAGATGCGAGTCCATGATGTTGGAATTTGAGGGGCTGCTGTTGGATTATTCTCGACAGCGTGCAACTGTGGAGACAATGGACAAGCTTCTGAACTTGGCTAAGGCTGCACATTTGTCAGAGAAGATCAGCCGCATGTTCAATGGGGAGCATATTAACAGTACGGAGAACAGGTCAGTGCTTCATGTTGCACTCCGTGCTCCAAAGGATGCAGTTATTAAGGCCGATGGGAAGAATGTGGTTCCTGAAGTGTGGAATGTTTTAGACAAGATCAAGGATTTTTCTGAGAAA…	MASPTALISETQAWKDLKGHVEDINKTHLRDLMSDAHRCESMMLEFEGLLLDYSRQRATVETMDKLLNLAKAAHLSEKISRMFNGEHINSTENRSVLHVALRAPKDAVIKADGKNVVPEVWNVLDKIKDFSEKIRSGSWVGATGKPLKDVIAIGIGGSFLGPLFVHTALQTDPEAAECAKGRQLRFLANIDPVDVARNINGLNPETTLVVVVSKTFTTAETMLNARTLRNWITTALGAPAVAKHMVAVSTNLALVEKFGIDPNNAFAFWDWVGGRYSVCSAVGVLPLSLQYGFSVVEKFLKGASSIDQHFQSTPFEKNIPVLLGLLSVWNVSFLGYPARVSMESNGKGVSIDGLPLPFETGEIDFGEPGTNGQHSFYQLIHQGRVIPCDFIGTVKSQQP…
	BraPMI1.a	BraPMI1.a	Bra039181	LF	A05	24961763	24963803	433	48389.3	5	dispersed	AT3G02570.1	ATGGAGATCGCTACTGTCGTCAAGGCAAATGGCGGTTGCGAAGCGGATCGACGACGGCGGCTCCGCCGGTTGAGATGCTCCGTGAAGGATTACGCTTGGGGCAAAATCGGGTCGGATTCACTCGTGTACAGAGTCTACGCGGCGAATTCGGATCAACCAATCGATTCGACGCGTCCTTACGCGGAGCTTTGGATGGGGACTCACGAGTCAGGTCCGAGTTACTTGGAGGATGATGATGCTGATGGTGGCGTGACGCTTAGATCGTGGATTGCTGAAAACCCTGAGGCTCTTGGAGATAGGGTTTTGGAGAAATGGGGTTGTGATCTCCCCTTTCTCTTCAAGGTGTTGTCGGTGGGAAGGGCCTTGTCGATTCAGTCACATCCGGATAAGGTTTTGGCG…	MEIATVVKANGGCEADRRRRLRRLRCSVKDYAWGKIGSDSLVYRVYAANSDQPIDSTRPYAELWMGTHESGPSYLEDDDADGGVTLRSWIAENPEALGDRVLEKWGCDLPFLFKVLSVGRALSIQSHPDKVLAKKLHKAHPNLYKDDNHKPEMALAYTQFEALCGFIPLQELKSVIRAIPEIEELVGSEEANQVFCISEHDEEKVKSAVRTIFTLLMSAGPDTTKQIVSKLKHRLHMESQERHLTDKERLVLKLEKQYPDDIGVISAFFFNYVKLNPGEALYLGANEPHAYLFGECIEVMATSDNVVRAGLTSKPLDIQTLCSMLSYKLGFPEILKGSRIRPYITRYLPPFEEFEVDLCDLPCGASTVFPSVPGPSLLLVLQGEGRMSTDASADEISMG…
	BraPMI1.b	BraPMI1.b	Bra021430	MF1	A01	26535906	26537778	432	48475.6	5	dispersed	AT3G02570.1	ATGGAGATCGCTACCGTCGTGAAGGCAAACGGCGGTTGTCGACGGCGTCTTCTCCGATTGAAATGCTCCGTAAAGGATTACGCTTGGGGCACGATCGGGTCGGATTCGCTCGTTTATAAGGTTTACACGGCGAATTGCGATGACCGGATCGATTCGACGACGAAGAGGCCGTACGCGGAGCTTTGGATGGGGACTCACGAGTCGGGTCCGAGTTACTTGGAGGAGGATGCTGATGGCTCCAGTGGCGTGACGCTTAGATCGTGGATTCATGAAAACCCTGAGTCTCTTGGAGACAGGGTTTTGGAGAAATGGGGCTGCGATCTCCCCTTTCTCTTCAAGGTGTTGTCGGTGGCGAGGCCATTGTCGATTCAAGCACATCCGGATAAGGTTTTGGCAAAG…	MEIATVVKANGGCRRRLLRLKCSVKDYAWGTIGSDSLVYKVYTANCDDRIDSTTKRPYAELWMGTHESGPSYLEEDADGSSGVTLRSWIHENPESLGDRVLEKWGCDLPFLFKVLSVARPLSIQAHPDKVLAKKMHKAHPNLYKDDNHKPEMALAYTQFEALCGFIPLQELKSVIRAIPEIEELVGSEETNQVFCISEHDEEKVKSAVRTIFTLLMSAGPDTTKQIVFKLKRRLHMESQERHLTEKERLVLKLEKQYPNDIGVISAFFFNYIKLNPGEALYLGANEPHAYLFGECIEVMATSDNVVRAGLTSKPLDIQSLCSMLTYKLGFPEILKGTRIRPYITRYLPPFEEFEVDICDLPSGASTVFPSVPGPSLLLVIHGEGRMSTDASADEVSVGD…
	BraPMI2	BraPMI2	Bra034030	MF1	A02	9084669	9087278	444	48974.1	4	dispersed	AT1G67070.1	ATGGGTGCAGACGCAATCCAAACGAACGGTGGTGATCCCGCCAAGTTAACCGTCGTAGAAGGGATCAAACGGTTGAGATGCGCCGTGAAGAACTACGAGTGGGGCAAACTCGGGCATGAATCACTGGTTGCGAGACTCCACGAGGCCAATTCAGGGAACCGTGTCGACCCGGCGGTTCCTCACGCCGAGTTGTGGATGGGTACTCACGAGTCAGGCCCGAGTCACGTTGTAAAGGAAGAGGAACTCGGGTCGGGTCATTGTGGGTCCGACTGCATGGTTACGTTGAAGTCGTGGGTTTCGGATAACCCGGATGTGCTCGGGTCTAGAGCCGTGGACAAATGGGGATGTGATCTTCCTTTCCTCTTCAAGGTTTTGTCAGTGACAAAAGCGTTGTCGATT…	MGADAIQTNGGDPAKLTVVEGIKRLRCAVKNYEWGKLGHESLVARLHEANSGNRVDPAVPHAELWMGTHESGPSHVVKEEELGSGHCGSDCMVTLKSWVSDNPDVLGSRAVDKWGCDLPFLFKVLSVTKALSIQAHPNKALAEKLHREEPLLYRDANRKPEIALAITPFQALCGFVSLKELKEVIANVPEIPELVGSKAADQIFTVNEKDGEESVKSVVRLIFTQLMSATNNETKRVISEMKMRLITETNHRELSEKEKLVLELEKQYPGDVGVISAFFFNYVKLNPGEALYLDADQPHAYISGDCVECMAASDNVVRAGLTPKHRDVQTLCSMLTYKLGYPEILKGFPLTPYITRYLPPFDEFEVDHCDLPTGKSTIFPAIPGPSVYLVIEGTGKLQT…
	BraPMM.a	BraPMM.a	Bra004938	LF	A05	2571880	2573674	246	27854.8	10	segmental	AT2G45790.1	ATGGCGGCCAAGAAGCCAGGAGTGATCGCTTTGTTCGACGTCGACGGTACTCTCACAGCTCCAAGGAAGGAAGCTACTCCAGAACTGCTCCATTTCATCAAAGAATTGCGCAAGGTTGTCACTGTTGGAGTCGTCGGTGGATCTGATCTAACCAAGATATCTGAGCAGCTTGGCAAAACAGTTACTACGGACTATGATTATTGTTTCTCTGAGAATGGTCTTGTTGCTCACAAAGATGGGAAACCCATTGGAATCCAGAGCCTGAAGCTGCACCTTGGAGAAGATAAACTCAAGGAGTTGATAAAATTCACGCTGCACTACATTGCAGACTTGGATATTCCAATCAAAAGGGGAACATTTATAGAGTTCCGAAATGGAATGCTCAATGTGTCACCTATT…	MAAKKPGVIALFDVDGTLTAPRKEATPELLHFIKELRKVVTVGVVGGSDLTKISEQLGKTVTTDYDYCFSENGLVAHKDGKPIGIQSLKLHLGEDKLKELIKFTLHYIADLDIPIKRGTFIEFRNGMLNVSPIGRNCSQEERDEFERYDKVQNIRPKMVAELRERFAHLNLTFSIGGQISFDVFPKGWDKTYCLQYLEDFNEIHFFGDKTYEGGNDYEIYESPKTIGHSVTSPDDTMAKCKALFMS
	BraPMM.b	BraPMM.b	Bra000403	MF2	A03	10968977	10970832	246	27898.8	10	segmental	AT2G45790.1	ATGGCGGTCAAAAAGCCCGGAGTGATCGCGTTGTTCGACGTCGACGGTACTCTCACTGCTCCAAGGAAGGAAGCTACTCCAGAATTGCTCGAGTTCATCCGAGAATTGCGCAAGGTGGTTACTGTTGGAGTCGTCGGTGGATCTGATCTAAGCAAGATATCTGAGCAGCTTGGCAAAACAGTCACTACCGACTATGATTATTGTTTCTCTGAGAATGGCCTTGTTGCCCATAAAGATGGGAAGCCCATTGGAATCCAGAGCCTGAAGCTGTACCTTGGTGAAGATAAACTCAAGGAGTTGATAAATTTCGCGCTGCACTACATTGCAGACTTGGATATTCCAATCAAAAGGGGAACATTTATAGAGTTCCGAAATGGAATGCTCAACGTGTCACCGATT…	MAVKKPGVIALFDVDGTLTAPRKEATPELLEFIRELRKVVTVGVVGGSDLSKISEQLGKTVTTDYDYCFSENGLVAHKDGKPIGIQSLKLYLGEDKLKELINFALHYIADLDIPIKRGTFIEFRNGMLNVSPIGRNCSQEERDEFERYDKVQNIRPKMVAELRERFAHLNLTFSIGGQISFDVFPRGWDKTYCLQYLEDFNEIHFFGDKTYEGGNDYEIYESPKTIGHSVTSPDDTMAKCKALFMS
	BraPMM.c	BraPMM.c	Bra039314	MF1	A04	18767829	18769416	247	28150.1	10	segmental	AT2G45790.1	ATGGCGGCCAAGAAGAAGCCAGGAGTGATCGTTTTGTTCGACGTGGACGATACTCTTACAGCTCCAAGGAAGGAAGCTACTCAAGAAATGCTCCATTTTATCCAAAAATTACGCAAGGTAGTCACTATAGGACTCGTCGGTGGATCTGATCTAAACAAGATATCTGAGCAACTTGGCAAAACAGTCACTAACGACTTTGATTATTGTTTCACTGAGAATGGTCTTGTTGCACATAAAGATGGTAAATCCATTGGAATCCAGAGCATGAAGCTGTTCCTTGGAGAAGATAAGCTCAAGGAGTTAATCAATTTCACGCTGCACTACATTGCAGACTTGGATATTCCAATCAAGAGGGGAACATTTATAGAGTTCCGAAATGGAATGATCAATGTGTCACCG…	MAAKKKPGVIVLFDVDDTLTAPRKEATQEMLHFIQKLRKVVTIGLVGGSDLNKISEQLGKTVTNDFDYCFTENGLVAHKDGKSIGIQSMKLFLGEDKLKELINFTLHYIADLDIPIKRGTFIEFRNGMINVSPIGRNCSQEERDDFERYDKVHNIRPKMVAELRERFAHLNLTFSIGGQISFDVFPKGWDKTYCLQYLEDFNEIHFFGDKTYEGGNDYEIYESPKTIGHSVTSPDDTMAQCKALFLS
	BraVTC1.a	BraVTC1.a	Bra005014	LF	A05	2984566	2986195	361	39511.4	4	segmental	AT2G39770.2	ATGAAGGCTCTCATTCTTGTTGGAGGGTTCGGGACTCGGTTAAGACCATTGACTCTCAGTTTACCAAAGCCGCTTGTTGATTTTGCTAATAAACCCATGATCCTTCACCAGATAGAGGCTCTTAAGGCTGTTGGGGTTGATGAAGTGGTTTTGACAGTTAATTACCAGGCAGAGGTGATGCTTAACTTCTTGAAGGACGTTGAAGCAAAGCTTGAAATCAAAATCACTTGCTCAAGAGAGACTGAGCCTATGGGTACGGCTGGTCCTCTGGCTCTAGCGAGAGACAAACTGGTTGACGGATCTGGAGAACCTTTCTTTGTCCTCAACAGTGATGTGATTAGTGAGTACCCATTCAAAGAAATGATTGAGTTTCATAAAGCCCATGGTGGGGAAGCCTCC…	MKALILVGGFGTRLRPLTLSLPKPLVDFANKPMILHQIEALKAVGVDEVVLTVNYQAEVMLNFLKDVEAKLEIKITCSRETEPMGTAGPLALARDKLVDGSGEPFFVLNSDVISEYPFKEMIEFHKAHGGEASIMVTKVDEPSKYGVVVMEETTGKVEKFVEKPKLYVGNKINAGIYLLNPSVVDKIELRPTSIKKETFPKIAAAQVLYAMVLPGFWMDIGQPRDYITGLRLYLDSLRKKCPAKLTTGPDIVGNVLVDETAKIGEGCLIGPDVAIGPGCVVESGVRLSRCTVMRGARIKKHACISSSIIGWHSTVGQWARIENMTILGEDVHVRDEIYSNGGVVLPHKEIKSNILMPGIVM
	BraVTC1.b	BraVTC1.b	Bra000149	MF2	A03	9578363	9581216	401	44369	5	segmental	AT2G39770.2	ATGTATAGACTTTCAGTGGACTGTTTACCCCATGTTCTATCATTTCTTCATTATGTGAATATCAGTTTTAATTATTCACGCTTCAGATCTGAGATCTCTTCCAAGGAAAGAAGGATTAAGATGAAGGCTCTCATTCTTGTTGGAGGGTTCGGAACTCGGTTGAGACCATTGACTCTCAGTTTCCCAAAGCCCCTTGTTGACTTTGCCAACAAACCCATGATCCTTCACCAGATAGAGGCGCTCAAGGCAGTTGGGGTTGATGAAGTGGTTCTGGCCATCAATTACCAGCCAGAGGTGATGCTTAACTTCTTGAAAGACTTTGAGGCAAAGCTCGAAATCAAAATCACTTGCTCCCAAGAGACTGAGCCTATGGGTACGGCTGGTCCTCTGGCTCTAGCT…	MYRLSVDCLPHVLSFLHYVNISFNYSRFRSEISSKERRIKMKALILVGGFGTRLRPLTLSFPKPLVDFANKPMILHQIEALKAVGVDEVVLAINYQPEVMLNFLKDFEAKLEIKITCSQETEPMGTAGPLALARDKLVDGSGEPFFVLNSDVISEYPLKEMIEFHKAHGGEASIMVTKVDEPSKYGVVVMDETTGKVEKFVEKPKLFVGNKINAGIYLLNPSVLDKIELRPTSIEKETFPKIAAAQGLYAMVLPGFWMDIGQPRDYITGLRLYLDSLRKKSPAKLTTGAHIVGNVLVDETAKIGEGCLIGPDVAIGPGCVVESGVRLSRCTVMRGARIKKHACISSSIIGWHSTVGQWARIENMTILGEDVHVCDEIYTNGGVVLPHKEIKSNILKPEI…
	BraVTC1.c	BraVTC1.c	Bra017052	MF1	A04	17004643	17006264	361	39506.3	3	segmental	AT2G39770.2	ATGAAGGCACTCATTCTCGTTGGAGGGTTCGGTACTCGCTTGAGACCATTGACTCTAAGCTTCCCAAAGCCTCTCGTTGATTTTGCTAACAAACCCATGATCCTTCATCAGATAGAGGCGCTTAAGGCAGTTGGAGTTGATGAGGTGGTGTTGGCCATCAATTACCAGCCTGAGGTGATGCTTAACTTCTTGAAGGACTTTGAGGCAAAGCTCGAGATCAAAATCACTTGCTCACAGGAGACTGAGCCTATGGGAACTGCTGGTCCTCTGGCTTTAGCGAGAGACAAGTTGATTGATGGTTCTGGAGAGCCTTTCTTTGTGCTCAACAGTGATGTGATTAGTGAGTACCCGCTCAGGGAAATGATTGAGTTTCACAAAGCTCATGGTGGGGAAGCCTCC…	MKALILVGGFGTRLRPLTLSFPKPLVDFANKPMILHQIEALKAVGVDEVVLAINYQPEVMLNFLKDFEAKLEIKITCSQETEPMGTAGPLALARDKLIDGSGEPFFVLNSDVISEYPLREMIEFHKAHGGEASIMVTKVDEPSKYGVVVMEETTGKVEKFVEKPKLYVGNKINAGIYLLNPSVLDKIELRPTSIEKETFPKIAAAQGLYAMVLPGFWMDIGQPKDYITGLRLYLDSLRKKSPAKLTTGAHIVGNVLVDETAKIGEGCLIGPDVAIGPGCVVESGVRLSRCTVMRGVRIKKHACVSSSIIGWHSTVGQWARIENMTILGEDVHVGDEIYTNGGVVLPHKEIKSNILKPEIVM
	BraGMP1	BraGMP1	Bra000720	MF1	A03	12684721	12685954	356	39340.7	3	dispersed	AT4G30570.1	ATGAAGGCTCTTATTCTAGTTGGAGGATTCGGAACTCGATTGAGACCGCTTACATTCAGCATTCCAAAACCCCTAGTTGATTTTGGAAACAAGCCCATGATTTTGCATCAGATTGAAGCTCTAAAAGCTGCTGGAGTTACTGAAGTTGTATTAGCTATCAACCACCAACAACCAGAGGTGATGTTAAATTTTGTGAAAGAATATGAGAAAAAGCTAGAGATGAAGATCACCTTTTCTCAAGAAACCGAACCCCTCGGGACAGCAGGGCCTCTCGCTTTGGCTCGTGACAAGCTTATCGATGAATCAGGCAAACCCTTTTTTGTGCTGAACAGTGATGTTATCTGCGAATATCCACTGCTCGAGATGATCGAATTTCACAAGAATCACGCTGCTGAAGCT…	MKALILVGGFGTRLRPLTFSIPKPLVDFGNKPMILHQIEALKAAGVTEVVLAINHQQPEVMLNFVKEYEKKLEMKITFSQETEPLGTAGPLALARDKLIDESGKPFFVLNSDVICEYPLLEMIEFHKNHAAEASIMVTKVDDSSKYGVVVMEEEGKEESRVESFVEKPKHFVGDKINAGIYLLNPSVLDMIELRRTSIEKEIFPKIASEKKLYAMVLPGFWMDIGQPKDYLTGQRMYLRYLRKNAPEELLASSGDHVIGNVIADETAVIGERCLIGPDVVIGPGCVIESGVRLFGCTVMRGSRIKEHACVSDSIVGWDSTVGSWARVANITVLGKDVRVADAEVYSSGASIQEQII
	BraGMP2	BraGMP2	Bra008171	MF1	A02	12574304	12577192	456	50052.7	15	segmental	AT1G74910.3	ATGGGGAGCTCAACGGAGGAGAAAGTGGTGGCTGTGATCCTTGTCGGTGGTCCGACCAAAGACAATTCTGGTCCGAATGATTTACGTGTGTCTGATTCCGTTCTGGATCTTGGATCCACCACAGGTACTCGATTCCGACCATTGTCCCTGAATATTCCAAAGCCTCTGTTTCCCATTGCCGGACAACCAATGGTGCATCACCCTATCTCCGCTTGTAAAAGGATTCCAAACCTAGCTCAAGTTTATCTTGTTGGTTTCTATGAGGAAAGGGAGTTTGCACTTTACGTCTCTGCCATTTCCAATGAACTCAAAGTCCCTGTCAGATATCTGAGGGAAGACAAGCCACATGGTTCTGCTGGTGGGTTGTATCACTTTAGAAACCTAATCATGGAAGATAAC…	MGSSTEEKVVAVILVGGPTKDNSGPNDLRVSDSVLDLGSTTGTRFRPLSLNIPKPLFPIAGQPMVHHPISACKRIPNLAQVYLVGFYEEREFALYVSAISNELKVPVRYLREDKPHGSAGGLYHFRNLIMEDNPSHIFLLNCDVCCSFPLPEMLEAHRKYGGIGTLLVIKVSPESASQFGELVADPVTNELLHYTEKPETFVSDRINCGVYVFTPEIFTAIRDVSSQRNDTATLRRVSSYEALQPATRIPADFVRLDQDILSPLAGKKQLYTYETMDFWEQIKSPGMSLRCSELYLSQFRLTSPHMLASGDGTKSAIVIGDVYIHPSAKVHPTAKIGPNVSISANARVGPGVRLISCIILDDVEIMENAVVTNAIVGWKSSIGRWSRVQACFSPLLILF…
	BraGMP3	BraGMP3	Bra015883	LF	A07	23651046	23653632	413	45321.2	15	segmental	AT1G74910.2	ATGGTGAGCTCGATGGATGAGAAAGTGGTGGCTGTGATCATGGTCGGTGGTCCAACCAAAGGTACTCGATTCCGACCATTGTCCCTGAATATTCCAAAGCCTCTGTTTCCTATTGCGGGACAACCAATGGTGCATCATCCAATTTCAGCGTGTAAAAGGATTCCAAACTTAGCTCAAATCTATCTTGTTGGTTTCTATGAGGAAAGGGAGTTTGCCCTTTATGTCTCTGCCATTTCCAATGAACTCAAAGTTCCTGTCAGATATCTGAGAGAAGACAAGCCACATGGTTCAGCTGGTGGTCTGTATCACTTTAGAAATCTAATCATGGAAGATGACCCGTCTCATATCTTCCTGCTTAACTGTGATGTTTGCTGCAGTTTCCCCTTGCCTGAAATGCTC…	MVSSMDEKVVAVIMVGGPTKGTRFRPLSLNIPKPLFPIAGQPMVHHPISACKRIPNLAQIYLVGFYEEREFALYVSAISNELKVPVRYLREDKPHGSAGGLYHFRNLIMEDDPSHIFLLNCDVCCSFPLPEMLEAHRKYGGIGTLLVIKVSPESASQFGELVADPVTNELLHYTEKPETFVSDRINCGVYVFTPDIFTAIRDVSSQTKDTATLRRVSSVEALQPATRNSTDFVRLDQDILSPLAGKKQLYTYETIDFWEQIKSPGMSLRCSELYLSQFRLTSPQVLASGDGTKSAIVTGDVFIHPSAKVHPTAKIGPNVSISANARVGPGVRLISCIILDDVEIMENAVVTNAIVGWKSSIGRWSRAEGVYNSKLGVTILGDSVAVEDEVVVTSSIVLP…
	BraGMP4	BraGMP4	Bra024063	MF1	A03	27938211	27939435	354	39057.7	3	proximal	AT4G30570.1	ATGAAGGCTCTTATTCTAGTTGGAGGATTTGGAACTCGATTGAGACCGCTTACATTCAGCATGCCGAAACCCCTTGTTGATTTTGGTAACAAGCCCATGATTTTGCATCAGATTGAAGCACTAAAAGCTGCTGGTGTTACTGAAGTTGTATTAGCTATCAACCACCAACAACCAGAGGTCATGTTGAATTTTGTGAAAGAATATGAGAAGAAGCTTGATATGAAGATCACCTTCTCTCAAGAAACCGAACCCCTCGGGACAGCAGGGCCACTCGCCTTGGCTCGGGACAAGCTTATCGACGAATCAGGCAAACCCTTTTTCGTGCTCAACAGCGATGTTATCTGCGAATATCCACTCCTCGAGATGATCCAATTCCACAAGAACCACGGCGCTGAAGCT…	MKALILVGGFGTRLRPLTFSMPKPLVDFGNKPMILHQIEALKAAGVTEVVLAINHQQPEVMLNFVKEYEKKLDMKITFSQETEPLGTAGPLALARDKLIDESGKPFFVLNSDVICEYPLLEMIQFHKNHGAEASIMVTKVEDPSKYGVVVMEKEEARVESFVEKPKHFVGDKINAGIYLLNPSVLDRIELRRTSIEKEIFPKIASEKKLYAMVLPGFWMDIGQPKDYLTGQRMYLNYLRKNAPGELLVTSGDGVIGNVMADETAVIGERCLIGPDVVIGAGCVIEPGVRLFGCTVMRGVRIKEHACVSDSIVGWDSTVGSWARVADVTVLGKDVQVADAEVLQMSAKPEIIQKV
	BraGMP5	BraGMP5	Bra024066	MF1	A03	27911747	27912307	186	20502.8	1	proximal	AT4G30570.1	ATGGTGACCAAAGTAGATGATCCTTCAAAGTACGGTGTGGTGGTTATGGAGGAAGCTTCCGAAGCGAGAGTCGAAAGGTTCGTCCAGAAACCAAAACATTTTGTCGGGGACAAGATCAACGCTGGGATATACCTCTTGAACCCGTCTGTGCTCGACAGGATCGAGCTCAGACGGACGCCGATAGAGAAAGAGATATTCCCCAAGATCGCTTCGGAGAAGAAGCTTTACGCCATGGTGCTACCAGGTTTCTGGATGGACATTGGTCAGCCGAAAGATTATTTGACAGGGCAGAGAATGTACCTCAACTATCTGAGAAAGAATGCGCCTGGGGAGCTTTTAGTGTCGTCGGGAGATGACGTGATCGGGAATGTTATGGCGGATGAGACCGCTGTTATAGGA…	MVTKVDDPSKYGVVVMEEASEARVERFVQKPKHFVGDKINAGIYLLNPSVLDRIELRRTPIEKEIFPKIASEKKLYAMVLPGFWMDIGQPKDYLTGQRMYLNYLRKNAPGELLVSSGDDVIGNVMADETAVIGERCLIGPDVVIGAGCVIEPGVRLFGCTVMRGVRIKEHACVSDSIVGWDSTVGS
	BraGMP6	BraGMP6	Bra030345	MF2	A04	9335218	9337406	409	45493.3	13	dispersed	AT2G04650.1	ATGTCGGAAGACAAAGTCGTCGCCGTGATCATGGTCGGAGGACCGACCAAAGGAACTCGTTTTCGCCCATTATCGTTCAATACGCCCAAGCCGCTGATTCCTTTGGCTGGCCAGCCCATGATTCATCATCCTATCTCTGCTTGCAAAAAGATACCAAACCTGGCTCAGATTTTTCTGATTGGGTTTTACGAGGAAAGAGAGTTCGCTTTGTATGTTTCTTCCATTTCTAACGAGCTCAGAATCCCAGTGCGATACTTGAAAGAAGATAAGCCTCATGGTTCTGCTGGTGCTCTTTATTACTTTCGCGATAGAATCATGGAAGAGAAACCGTCGCATGTTTTCCTCCTAAACTGTGATGTTTGCTGTTCTTTCCCTCTCCAACACATTCTCGATGCACAT…	MSEDKVVAVIMVGGPTKGTRFRPLSFNTPKPLIPLAGQPMIHHPISACKKIPNLAQIFLIGFYEEREFALYVSSISNELRIPVRYLKEDKPHGSAGALYYFRDRIMEEKPSHVFLLNCDVCCSFPLQHILDAHRRYGGIGTMLVIKVSAEAASQFGELIADPDTKELLHYTEKPETFVSDLINCGVYVFTSDIFKAIEGVYNQMRETSSNYNHFQYATRSVPADFVRLDQDILSPLAGKKQLYTYENKDFWEQIKTPGKSLKCSDLYLSQLRETSPHLLASGDGTNKKPMIVGDVYIHPSVKLHPTAKIGPNVSISANVRVGPGVRLINCIILDDVEIKDNAVVINSIIGWKSSIGRWSRVQANGDDNERLGITILGEAVTVEDEVAVIGSIVLQNKTL…
	BraGME.a	BraGME.a	Bra010011	LF	A06	19233650	19235226	379	42970.9	6	segmental	AT5G28840.2	ATGGCTGCAGCTACCAATGGAAGTACTGACTACGGTGCCTACACATACAAGGAGCTTGAGAGGGAGCTCTACTGGCCTTCCGAGAAGCTGAGGATCTCCATCACCGGCGCTGGAGGTTTCATCGCTTCCCACATTGCTCGCCGTCTGAAGCACGAGGGCCACTACGTCATTGCTTCTGACTGGAAGAAGAATGAGCACATGACTGAGGACATGTTCTGCGACGAGTTCCACCTTGTTGACCTCAGGGTCATGGAGAATTGCCTCAAGGTCACCGATAAAGTTGATCACGTCTTTAACTTGGCTGCTGATATGGGTGGGATGGGTTTCATCCAGTCCAACCACTCGGTGATTATGTATAACAACACCATGATTAGCTTCAACATGATTGAGGCTGCTAGG…	MAAATNGSTDYGAYTYKELERELYWPSEKLRISITGAGGFIASHIARRLKHEGHYVIASDWKKNEHMTEDMFCDEFHLVDLRVMENCLKVTDKVDHVFNLAADMGGMGFIQSNHSVIMYNNTMISFNMIEAARINGIKRFFYASSACIYPEFKQLETTNVSLKESDAWPAEPQDAYGLEKLATEELCKHYNKDFGIECRIGRFHNIYGPFGTWKGGREKAPAAFCRKALTSTDRFEMWGDGLQTRSFTFIDECVEGVLRLTKSDFREPVNIGSDEMVSMNEMAEMVLSFEEKKLPIHHIPGPEGVRGRNSDNNLIKEKLGWAPTMRLKEGLRITYFWIKEQIEKEKAKGSDVTLYGSSKVVGTQAPVQLGSLRAADGKE
	BraGME.b	BraGME.b	Bra020621	MF1	A02	23608070	23609993	379	42914.8	6	segmental	AT5G28840.2	ATGGCGTCAACCACCAATGGAAGTACTGACTATGGTGCCTACACATACAAGGACCTCTCTCGAGAGCTTTACTGGCCTTCTCACAAGCTCAAGATATCAATCACAGGAGCCGGAGGTTTCATAGCCTCCCACATCGCTCGCCGTCTAAAGCACGAGGGCCATTACGTCATTGCATCCGACTGGAAGAAGAATGAGCACATGACTGAAGACATGTTCTGCGACGAGTTCCACCTCGTTGATCTCAGGGTCATGGAGAATTGCCTCAAGGTTACTGATGGTGTTGATCACGTCTTTAACTTGGCTGCTGATATGGGCGGTATGGGTTTCATCCAGTCCAACCACTCTGTTATCATGTATAACAATACTATGATCAGCTTTAATATGATCGAGGCTGCTAGG…	MASTTNGSTDYGAYTYKDLSRELYWPSHKLKISITGAGGFIASHIARRLKHEGHYVIASDWKKNEHMTEDMFCDEFHLVDLRVMENCLKVTDGVDHVFNLAADMGGMGFIQSNHSVIMYNNTMISFNMIEAARINGIKRFFYASSACIYPEFKQLETSNVSLKESDAWPAEPQDAYGLEKLATEELCKHYNKDFGIECRIGRFHNIYGPFGTWKGGREKAPAAFCRKALTSTDRFEMWGDGLQTRSFTFIDECVEGVLRLTKSDFREPVNIGSDEMVSMNEMAEMVLSFEEKKLRIHHIPGPEGVRGRNSDNKLIKEKLGWAPTMRLKEGLRITYFWIKEQIEKEKAKGSDVSLYGSSKVVGTQAPVQLGSLRAADGKE
	BraVTC2.a	BraVTC2.a	Bra026398	LF	A01	9333590	9335493	434	48082.8	7	segmental	AT4G26850.1	ATGTTGAAAATCAAGAGGGTTCCGACTGTTGTGTCTAATTACCAGAAGGATGAGTCTGCTGATGAATCCGTCGGCTGTGGACGGAACTGCCTCGGTGCTTGTTGTATTAACGGGGCAAGGCTTCCGTTGTACGCATGCAAGAAGCTGGATAAATCTGGCGCCGGAGAGAAGCCGGTGGCTTTTCTTGAGTCCCTCGTCCTCGGAGAGTGGGAGGATAGGTTCCAAAGAGGACTCTTTCGCTACGATGTCACTGCCTGCGAGACCAAAGTGATCCCGGGGAAGTATGGTTTCGTTGCTCAGCTAAACGAGGGTCGTCACCTGAAGAAGAGGCCAACCGAGTTCCGTGTAGATAAGGTTTTGCAGTCTTTTGATGGCAACAAGTTCAACTTCACTAAAGTT…	MLKIKRVPTVVSNYQKDESADESVGCGRNCLGACCINGARLPLYACKKLDKSGAGEKPVAFLESLVLGEWEDRFQRGLFRYDVTACETKVIPGKYGFVAQLNEGRHLKKRPTEFRVDKVLQSFDGNKFNFTKVGQEELLFQFEAGEDGEVQFFPCMPLDAENSPSVVAINVSPIEYGHVLLIPRVLDCLPQRIDHKSLLLALHMAAEAANPYFRLGYNSLGAFATINHLHFQAYYLAMPFPLEKAPSKKMVTTASGVKISELLSYPVRSLLFEGGSSMQDLSDTVSDACVCLQNNNIPFNILIADCGRQIFLMPQCYAEKQALGEVSPEVLETQVNPAVWEISGHMVLKRKEDYEGASEENAWRLLAEASLSEERFKEVNALIFEAIGCSYQEEELEGT…
	BraVTC2.b	BraVTC2.b	Bra010424	MF2	A08	13689139	13690851	441	48812.8	6	segmental	AT4G26850.1	ATGCTGAAAATCAAGAGAGTTCCGACCGTAGTGTCTAACTACCAGAAGGATGAAGCTTCGGATGAATCTGTCGGCTGTGGACGGAACTGTCTCGGAGCTTGCTGTCTTAACGGTGCAAGGCTTCCGTTGTACTCTTGCAAGAAACTGGAAAACTCCGGCACCGGAGAGAAGGTTGTGATCAGCCACGAAGCTAAAGAGCCTCCTGTGGCTTTTCTGGAGTCCCTTGTCCTTGGAGAGTGGGAGGATAGGTTCCAAAGAGGACTCTTTCGCTACGATGTCACTGCCTGCGAAACCAAAGTGATACCGGGGAAGTATGGATTCGTAGCTCAGCTTAACGAAGGTCGTCACCTGAAGAAGAGACCCACCGAGTTCCGTGTGGACAAGGTTTTGCAGTCTTTT…	MLKIKRVPTVVSNYQKDEASDESVGCGRNCLGACCLNGARLPLYSCKKLENSGTGEKVVISHEAKEPPVAFLESLVLGEWEDRFQRGLFRYDVTACETKVIPGKYGFVAQLNEGRHLKKRPTEFRVDKVLQSFDGNKFNFTKVGQEELLFQFEAGEDCDVQFFPCMPLDAENSPSVVAINVSPIEYGHVLLIPRVLDCLPQRIDHKSLLLALHMAAEAANPYFRLGYNSLGAFATINHLHFQAYYLAMPFPLEKALSKKMITTVSGVKISELVNYPVRSLLFEGGNSMQDLSDTVSDACVCLQENNIPFNILISDSGRQIFLMPQCYAEKQALGEVSPELLETQVNPAVWEISGHMVLKRKEDYEGASEKNAWRLLAEASLSGERFKEVNALIFEAIGC…
	BraVTC2.c	BraVTC2.c	Bra019082	MF1	A03	26451662	26453251	395	44232.8	6	segmental	AT4G26850.1	ATGTTGAAAATCAAGAGGGTTCCGACCGTAGTGTCTAATTACCAGAAGGATGAGGCTTCCGATGGTTCTGTCGGCGGCTGTGGACGGAACTGCCTCAGAGCTTGTTGTGTTGACATGGCAAGGCTTCCGTTGTACGTCTGCAAGAAAGTGGAAGACTCCGGAGAGAAAGCTAGAGAGCCTCCGGTGGCTTTTCTCGAGTCCCTTGTCCTCGGCGAGTGGGAGGATAGGTACCAAAGAGGACTCTTTCGCTACGATCTCACTGCCTGCGTCATCCCGGGGAAGTATGGCTTTATTGCTCAGCTTAACGAGGGCCGTCACCTAAAGAGGCCAACCGAGTTCCGTGTAGATAAGGTTTTGCAGTCTTTCGATGGCAACAAATTCAACTTCACTAAAGTTAGC…	MLKIKRVPTVVSNYQKDEASDGSVGGCGRNCLRACCVDMARLPLYVCKKVEDSGEKAREPPVAFLESLVLGEWEDRYQRGLFRYDLTACVIPGKYGFIAQLNEGRHLKRPTEFRVDKVLQSFDGNKFNFTKVSQEELLFQFEAGEYEEAQVLPCMPLLAENSPSVVAINVSPIEYGHVLLIPRVLDCLPQRMDHKSMLLALHMASEAKNPYFRVGYNSLGAFATINHLHFQAYYLAMPFPLEKASSKEMITTDNGVKVSELLSYPMRGLLFEGGNSMQDLSDTVSDACIYLQNSNVPFNVLISNCGRQIFLMPQCYAEKQALGEVSTEVWEAQVNPAVWEISGHMVLKRKEDYEGATEEKACMLLADASLSEERFREVNALIFEAIGCSKPRGGA
	BraVTC5	BraVTC5	Bra035554	MF2	A02	6522405	6527656	592	65837.1	9	segmental	AT5G55120.1	ATGGTGCAATTAATGAAGCTACTCGTGACAATTGCATTAACAATGGCAATCACAATCGCTATCATCACCACCACGACCACCAGAACCAATACCACGACAACCGCAACATTTGCTCTCGATGATCCTTTTGAGGACCATACACCACCAGGAACGGTTAAGACCAGACCGAGTCGGTTCTTGTCAGAAAAGGTCGACAACGGTCAAGGACCTAAAGCCCGTAACCCAAATGCAGCCGACCATTGCAACAAGGAGCCAGAGATCTGCAGCAGCAGCTATTACAACACGGGAGCAAACTCTACAATGGTTTGTTGCAACAACAAGTGTATGGATTTATCAACCGACGACAAAAACTGCGGTGCGTGTAAGAACAAATGCAAGTTCGGGCAAACATGTTGTCGC…	MVQLMKLLVTIALTMAITIAIITTTTTRTNTTTTATFALDDPFEDHTPPGTVKTRPSRFLSEKVDNGQGPKARNPNAADHCNKEPEICSSSYYNTGANSTMVCCNNKCMDLSTDDKNCGACKNKCKFGQTCCRGQCVYVAYDKRHCGTKDPVCGLSSLQLVLFGGSELLDLFVVFGALFPPQSTIKRVPTVVSNHQKDETAEEEEGEGCGRNILSKCCINVERLPLYTCKPAEENVTFLESLLLGEWEDRFQRGLFRYDVTACETKVIPGKYGFIAQLNEGRHLKKRPTEFRVDKVLQPFDANKFNFTKVCREELLFQFEADMPLDVDNSPNVVAINVSPIEYGHVLLIPRVLDCLPQRIDHKSLLLALHMAVEAANPYFRVGYNSLGAFATINHLHFQ…
	BraVTC4	BraVTC4	Bra040607	LF	A05	24897478	24901709	592	64797	19	dispersed	AT3G02870.3	ATGGCTGAAAATGGTTCACTAGATCAGTTCTTGGCTGCTGCCGTTGATGCCGCTCAAAAAGCTGGACAGGTGATTCGTAAAGGCTTTTACGAGACCAAACATGTTGAACACAAAGGCCAGGTGGATCTGGTGACTGAGACTGATAAAGGATGTGAAGAGCTCGTGTTTAACCATCTCAAACAGCTTTTTCCCAGTCACAAGTTCATTGGAGAAGAAACAACAGCTGCGAATGGTGTGACTGAACTAACTGACGAACCAACTTGGATCGTTGATCCTCTTGATGGAACTACAAACTTCGTTCACGGGTTCCCTTTTGTGTGTGTTTCCATTGGCATTACCATTGGGAAAGTACCTGTGGTTGGCGTCGTCTATAATCCTATCATGGATGAGCTATTCACC…	MAENGSLDQFLAAAVDAAQKAGQVIRKGFYETKHVEHKGQVDLVTETDKGCEELVFNHLKQLFPSHKFIGEETTAANGVTELTDEPTWIVDPLDGTTNFVHGFPFVCVSIGITIGKVPVVGVVYNPIMDELFTGVQGKGAFLNGKPIKVSTQSELVTALLLAEAGTKRDKATLDDATNRINSLLTKVRSLRMGGSCALDLCGVACGRGDIFYEIGFGGPWDIAAGIVIVREAGGLIFDPSGKELDITSQRIAASNASLKELFVEALRLTNGAAFNFIGEGEVMDAQAKKKALFRSKLNAKKKETRIDSPLVRYNESEQPVCRVCNVVLKSESLWDVHQASRKHHEAIDNLKASAAGVQRGNKHAETKPTQVESSAAAISSKSQTSSGLPPNFFESAIKH…
	BraGDH	BraGDH	Bra036989	MF1	A03	29100935	29102268	323	34870	5	segmental	AT4G33670.1	ATGTCGATTCCTCAGGCCAAGATGGAGCTTCGTCCTCTGGGAAACACAGGTCTCAAAGTTAGCTCCATCGGCTTTGGCGCCTCTCCCCTCGGAAGCGTCTTCGGTCCAGTCGCCGAAGTCGATGCAGTCGCCACCGTACGCGAGGCGTTCCGACAAGGCATTAACTTCTTCGACACTTCCCCGTATTATGGAGGAACACTGTCGGAGAAGATGCTTGGCAAGGGACTAAAAGCACTACAAGTCCCTAGAAGCGACTACATTGTTGCAACCAAGTGTGGACGTTACGAGGAAGGCTTTGACTTCAGCGCTGAGAGAGTAACAAAGAGCATCGACGAGAGCTTGGAGAGGCTTCAGCTAGACTACGTTGACATACTTCATTGCCACGACATTGAGTTCGGG…	MSIPQAKMELRPLGNTGLKVSSIGFGASPLGSVFGPVAEVDAVATVREAFRQGINFFDTSPYYGGTLSEKMLGKGLKALQVPRSDYIVATKCGRYEEGFDFSAERVTKSIDESLERLQLDYVDILHCHDIEFGSLDQIVSETIPALQKLKQEGKTRFIGITGLPLSIFTYVLDRVPPGTVDVILSYCHYGVNDSTLVDLIPYLKGKGVGVISASPLAMGLLTEQGGPEWHPASPELKSACKAAAAHCKSKGKKITKLALQYSLANKEISSVLVGMSSVSQVEENVAAVKELEDLGMDQETLSEVEAILEPVKNQTWPSGVDQK
	BraGLDH	BraGLDH	Bra018100	LF	A06	9953501	9956113	601	67926.6	6	singleton	AT3G47930.1	ATGCTCCGATCACTTCTCCTCCGCCGCTCCTCCAACGCCCGTTCGCTTCGAACCCCAACTTCACCATTTCCCCCTCTCCGCACTCTCTGCACTTCCGGTCAGACCTTGACTCCACCCCCTCCACCGCCGCCGCCTCCGATTTCATCCTCCGCCTCAGAAAAGGAGTTCCGTAAGTACGCCGGATACGCAGCACTGGCTCTCTTCTCCGGCGCCGCAACTTACTTCTCCTTCCCCTTCCCCGAGAACGCCAAACACAAGAAGGCTCAAATCTTCCGGTACGCTCCTCTCCCGGAAGATCTCCACACGGTCTCTAACTGGAGTGGGACTCACGAGGTCCAGACCAGGAACTTTAACCAGCCGGAGACTCTCGCTGATCTCGAAGCTCTCGTCAAGGAAGCT…	MLRSLLLRRSSNARSLRTPTSPFPPLRTLCTSGQTLTPPPPPPPPPISSSASEKEFRKYAGYAALALFSGAATYFSFPFPENAKHKKAQIFRYAPLPEDLHTVSNWSGTHEVQTRNFNQPETLADLEALVKEAHEKKNRIRPVGSGLSPNGIGLSRSGMVNLALMDKVLEVDKEKKRVRVQAGIRVQQLVDAIQEYGLTLQNFASIREQQIGGIIQVGAHGTGARLPPIDEQVIGMKLVTPAKGTIQLSKDKDPELFHLARCGLGGLGVVAEVTLQCVERQELLEHTYVSTLEEIKKNHKKLLSTNKHVKYLYIPYTDTVVVVTCNPVSKWSGAPKDKPKYTTDEALKHVRDLYRESIVKYRVQDSSKKTPDSREPDINELSFTELRDKLIALDPLNDV…
Brassica oleracea	BolPGI1.a	BolPGI1.a	Bol042185	MF1	C07	43584552	43587771	614	66899.3	14	segmental	AT4G24620.2	ATGGCCTCCTCTCTCTCAGGCCTCTTCTCTTCCTCTCTCAAACCGTCCAAAACCCTCTCCGTCAAAGCATTGTCGGCGCCGCCGACAAGAGGAGGAGACTCCTTCTCTTTCCCACGCACCTCCAAACCCACACAACTACCGTTGACTCTCTCCGCTTCTCGCGCCGACATTTCTCACACGGACGCGGCCACCGCCGCCAAGAAGGAGCTGATCAAAGATCCAGATGCGCTCTGGGAGCGGTACCTAGATTGGCTGTACCAGGAGAAGGACCTCGGGCTGTATCTCGACGTCAGCCGCGTCGGATTCACCGATGAGTTTGTGGTCGACATGGAGCATAGGTTCAAATCCGCGTTCAAGGCTATGGACGAGCTTGAGAAAGGGTCTATAGCGAATCCGGAC…	MASSLSGLFSSSLKPSKTLSVKALSAPPTRGGDSFSFPRTSKPTQLPLTLSASRADISHTDAATAAKKELIKDPDALWERYLDWLYQEKDLGLYLDVSRVGFTDEFVVDMEHRFKSAFKAMDELEKGSIANPDEGRMVGHYWLRNSSLVPKPTLKTLIENTLDSICSFADDIISGKIKPPSSPRFTQILSVGIGGSALGPQFVAEALAPDNPPLKIRFIDNTDPAGIDHQIAQLGPELASTLVIVISKSGGTPETRNGLLEVQKAFREAGLNFAKQGVAITQENSLLDNTARIEGWLARFPMYDWVGGRTSVMSAVGLLPAALQGIDIREMLAGAAIMDEATRTTSLKNNPAALLAMCWYWASDGVGSKDMVILPYKDSLLLFSRYLQQLVMESLGKEF…
	BolPGI1.b1	BolPGI1.b1	Bol037648	LF	Scaffold000024	2736588	2738464	297	32222.9	10	segmental	AT4G24620.2	ATGTACGACTGGGTGGGTGGAAGAACATCAGTAATGTCTGCGGTTGGTCTGCTTCCAGCAGCACTACAGGGGATTGATATTAGAGAGATGCTTGCTGGTGCTGGGATAATGGATGAGGCTACTAGGACAACTTCTCTCAAGAATAACCCTGCAGCGCTCTTAGCAATGTGTTGGTACTGGGCTTCTGATGGCGTTGGTTCCAAGGATATGGTTATACTTCCTTACAAGGATAGCTTATTACTATTTAGCCGGTATCTGCAGCAGCTGGTCATGGAATCTCTAGGAAAGGAGTTTGATCTTGACGGTAACACTGTTAATCAAGGGTTAACTGTATACGGAAACAAAGGGAGCACAGATCAGCACGCACCCCCAGGTCATGATTGGGATCTTGAGCCAGGT…	MYDWVGGRTSVMSAVGLLPAALQGIDIREMLAGAGIMDEATRTTSLKNNPAALLAMCWYWASDGVGSKDMVILPYKDSLLLFSRYLQQLVMESLGKEFDLDGNTVNQGLTVYGNKGSTDQHAPPGHDWDLEPGVTCGDYLFGMLQGTRSALYANGRESISVTIEEVTPRSVGALIALYERAVGLYASLVNINAYHQQILVILPKCVEAGKKAAAEVLALQKRVLSVLNEASCKDPVEPLTLDEIADRCHAPEEIEMIYKIIAHMSANDRVLIAEGSCGSPRSVEVFLGECNVDDMYA
	BolPGI1.b2	BolPGI1.b2	Bol037649	LF	Scaffold000024	2741407	2744723	591	63989.7	14	tandem	AT4G24620.1	ATGGCCTCTCTCTCAACCCTCTACTCTTCTTCTCCTTCTCTCAAACAGTCCACCGTTAAAGCATTCACGTCTCCGACGACCAGAGGAGACTCCTTCTCTTTCCCACACACCTCCAAACCAACAACACACCTACCGTTGACTCTCTCCGCGTCACGCGCCGACACTTCTCACTCTGATGCCGCCGCCGCCGCCAAGAAGGAGCTCATCAAAGACCCCGATGCGCTCTGGAAACGCTACCTCGACTGGCTATACCAGCAGGAGGACATTGGACTGTACCTCGATGTCAGCCGCGTCGGGTTCACTGACGAGTTCGTGGTCGAAATGGAGGAGAGATTCAAATCTGCGTTTAAGGCTATGGAGCAGCTTGAGAAAGGGTCTATAGCGAATCCAGACGAAGGG…	MASLSTLYSSSPSLKQSTVKAFTSPTTRGDSFSFPHTSKPTTHLPLTLSASRADTSHSDAAAAAKKELIKDPDALWKRYLDWLYQQEDIGLYLDVSRVGFTDEFVVEMEERFKSAFKAMEQLEKGSIANPDEGRMVGHYWLRNSGLAPRPGLKTLIENTLDSICSFADDIVSGKIKPPSSTVGRFTQIVSVGIGGSALGPQFVAEALAPDNPPLKIRFIDNTDPAGIDHQIAQLGPELASTLVIVISKSGGTPETRNGLLEVQKAFRDAGLNFAKQGVAITQENSLLDNTARIEGWLARFPMYDWVGGRTSVMSAVGLLPAALQGIDIREMLAGAGIMDEATRTTSLKNNPAALLAMCWYWASDGVGSKDMVILPYKDSLLLFSRYLQQLVMESLGKEF…
	BolPGI2	BolPGI2	Bol035276	MF2	Scaffold000035_P2	209293	213664	542	59678.2	21	dispersed	AT5G42740.1	ATGACGTCACCAACAGCTCTGATTTGTGAGACCCAGGCCTGGAAGGATTTGAAGGGGCATGTTGAAGATATTAACAAGACTCATTTGCGTGATTTGATGAGTGATGCACACAGATGCGAGTCCATGATGTTGGAATTTGAGGGGCTCCTGTTGGATTATTCTCGACAGCGTGCAACTGTGGAGACAATGGACAAGCTTCTGAACTTGGCTAAGGCTGCACAGTTGTCAGAGAAGATCAGCCGCATGTTCAACGGTGAACATATTAACAGTACGGAGAACAGGTCAGTGCTTCATGTTGCACTCCGTGCTCCAAAGTATGCAGTTATTAAGGCTGATGGGAAGAATGTGGTTCCTGAAGTGTGGAATGTTTTAGACAAGATCGAGGATTTTTCTGAGAAA…	MTSPTALICETQAWKDLKGHVEDINKTHLRDLMSDAHRCESMMLEFEGLLLDYSRQRATVETMDKLLNLAKAAQLSEKISRMFNGEHINSTENRSVLHVALRAPKYAVIKADGKNVVPEVWNVLDKIEDFSEKIRSGSWVGATGKPLKDVIAIGIGGSFLGPLFVHTALQTDPEAAECAKGRQLRFLANIDPVDVARNISGLNPETTLVVVVSKTFTTAETMLNARTLRNWITTALGAPAVAKHMVAVSTNLALVEKFGIDPNNAFAFWDWVGGRYSVCSAVGVLPLSLQYGFSVVEKFLKGASSIDKHFQSTPFEKNIPVLLGLLSVWNVSFLGYPARVSMESNGKGVSIDGLPLPFETGEIDFGEPGTNGQHSFYQLIHQGRVIPCDFIGTVKSQQP…
	BolPMI1.a	BolPMI1.a	Bol001793	LF	Scaffold000421	14236	16303	436	48680.6	5	dispersed	AT3G02570.1	ATGGAGATCGCTACTGTCGTCAAGGCAAATGGCGGTTGCGAAGCGGATCGACGACGACGGCTCCGCCGATTGAGATGCTCCGTGAAGGACTACGCTTGGGGCAAAATCGGGTCGGATTCACTCGTTTACAGAGTCTACGCGGCGAATTCGGATCAACCAATCGATTCGACGCGTCCTTACGCGGAGCTTTGGATGGGGACTCACGAGTCAGGTCCGAGTTACTTGGAGGATGATGACGCTGATGGTGGCTCAGATGGCGTGACGCTGAGATCGTGGATTGCTGAAAACCCTGAGGCTCTTGGAGATAGGGTTTTGGAGAAATGGGGTTGCGATCTTCCCTTTCTCTTCAAGGTGTTGTCGGTGGGAAGGGCCTTGTCGATTCAGTCACATCCGGATAAG…	MEIATVVKANGGCEADRRRRLRRLRCSVKDYAWGKIGSDSLVYRVYAANSDQPIDSTRPYAELWMGTHESGPSYLEDDDADGGSDGVTLRSWIAENPEALGDRVLEKWGCDLPFLFKVLSVGRALSIQSHPDKVLAKKLHKAHPNLYKDDNHKPEMALAYTQFEALCGFIPLQELKSVIRAIPEIEELVGSEEANQVFCISEHDEEKVKSAVRTIFTLLMSAGPDTTKQIVSKLKHRLHMESQERHLTDKERLVLKLEKQYPDDIGVISAFFFNYVKLNPGEALYLGANEPHAYLFGECIEVMATSDNVVRAGLTSKPLDIQTLCSMLSYKLGFPEILKGSRIRPYITRYLPPFEEFEVDLCDLPCGASTVFPSVPGPSLLLMLQGEGRMSTDASADEI…
	BolPMI1.b	BolPMI1.b	Bol001721	MF1	Scaffold000425	38746	40525	431	48243.2	5	dispersed	AT3G02570.1	ATGGAGATCGCTACCGCCGCGGAGGCAAACGGCGGTTGTCGACGGCGTCTTCTCCGATTGAAATGCTCCGTTAAGGATTACGCTTGGGGCACGATCGGGTCGGATTCGCTCGTTTATAAGGTTTACACGGCGAATTCCGATGACCGGATCGATTCGACGACGCGGCCGTACGCGGAGCTTTGGATGGGGACTCACGAGTCGGGTCCGAGTTACTTGGAGGAGGATGCTGATGGCTCCAGTGGCGTGACTCTCAGATCGTGGATTAATGAAAACCCTGAGTCTCTCGGAGACAGGGTTTTGGAGAAATGGGGCTGCGATCTCCCCTTTCTCTTCAAGGTGTTGTCGGTGGCGAGGCCCTTGTCGATTCAAGCACATCCGGACAAGGTTTTGGCAAAGAAA…	MEIATAAEANGGCRRRLLRLKCSVKDYAWGTIGSDSLVYKVYTANSDDRIDSTTRPYAELWMGTHESGPSYLEEDADGSSGVTLRSWINENPESLGDRVLEKWGCDLPFLFKVLSVARPLSIQAHPDKVLAKKMHKAHPNLYKDDNHKPEMALAYTQFEALCGFIPLQELKSVIRAIPEIEELVGSEEANQVFCISEHDEEKVKSAVRTIFTLLMSAGPDTTKQIVFKLKRRLHMESQERHLTEKERLVLKLEKQYPNDIGVISAFFFNYVKLNPGEALYLGANEPHAYLFGECIEVMATSDNVVRAGLTSKPLDIQSLCSMLTYKLGFPEILKGTRIRPYITRYLPPFEEFEVDVCDLPPGASTVFPSVPGPSLLLVLQGEGRMSTDASADEVSMGDV…
	BolPMI2	BolPMI2	Bol045367	MF1	Scaffold000001_P2	3148613	3151292	443	48753.8	4	dispersed	AT1G67070.1	ATGGGTGCAGACGCAATCCAAACGAACGGTGGTGATCCCGCCAAGTTAACCGTCGTAGAAGGGATCAAACGGTTGAGATGCGCCGTGAAGAACTACGAGTGGGGCAAACTCGGGCATGACTCACTGGTTGCGAGACTCCACGAGGCCAATTCAGGGAACCGTGTCGACCCGGCGGTTCCTCACGCCGAGTTGTGGATGGGTACTCACGAGTCAGGCCCGAGTCACGTTGTAAAGGAAGAGGAACTCGGGTCGGGTCATGGTGGGTCCGAATGCATGGTTACGTTGAAGTCGTGGGTTTCGAATAACCCGGATGTGCTCGGGTCTAGAGCCGTGAAATGGGGATGTGATCTTCCTTTCCTCTTCAAGGTTTTGTCAGTGACAAAAGCGTTGTCGATTCAA…	MGADAIQTNGGDPAKLTVVEGIKRLRCAVKNYEWGKLGHDSLVARLHEANSGNRVDPAVPHAELWMGTHESGPSHVVKEEELGSGHGGSECMVTLKSWVSNNPDVLGSRAVKWGCDLPFLFKVLSVTKALSIQAHPNRALAEKLHREEPLLYRDANHKPEIALAITPFQALCGFVSLKELKEVIANVPEITELVGSKAADQIFTVNEKDGDESIKSVVRLIFTQLMSASNNETKRVISEMKMRLITETNHRELSEKEKLVLALEKQYPGDVGVISAFFFNYVKLNPGEALYLDADEPHAYISGDCVECMAASDNVVRAGLTPKHRDVQTLCSMLTYKLGYPEILKGFPLTPYITRYLPPFDEFEVDHCDLPTGKSTIFPAIPGPSVYLVIEGTGKLQTG…
	BolPMM.a	BolPMM.a	Bol030211	LF	C04	3073692	3075157	191	21490.7	8	segmental	AT2G45790.1	ATGGCGGCCAAGAAGACAGGAGTGATCGCTTTGTTCGACGTGGACGGTACTCTCACAGCTCCAAGGAAGGAAGCTACTCCAGAACTGCTCCATTTCATCAAAGAATTGCGCAAGGTTGTCACTGTTGGAGTCGTCGGTGGATCTGATCTAACCAAGATATCTGAGCAGCTTGGCAAAACAGTTACTACTGACTATGATTATTGTTTCTCTGAGAATGGTCTTGTTGCTCACAAAGATGGGAAAACCATTGGAATCCAGAGCCTGAAGCTGCACCTTGGAGAAGATAAACTCAAGGAGTTGATAAAATTCACGCTGCACTACATTGCAGACTTGGATATTCCAATCAAAAGGGGAACATTTATAGAGTTCCGGAATGGAATGCTCAATGTGTCACCTATT…	MAAKKTGVIALFDVDGTLTAPRKEATPELLHFIKELRKVVTVGVVGGSDLTKISEQLGKTVTTDYDYCFSENGLVAHKDGKTIGIQSLKLHLGEDKLKELIKFTLHYIADLDIPIKRGTFIEFRNGMLNVSPIGRNCSQEERDEFERYDKVQNIRPKMVAELRERFAHLNLTFSIGGQISFDFHCYDSGLP
	BolPMM.b	BolPMM.b	Bol029566	MF2	C03	13485069	13487034	246	27845.7	10	segmental	AT2G45790.1	ATGGCGGCCAAGAAGCCAGGAGTGATCGCTTTGTTCGACGTCGACGGTACTCTCACTGCTCCGAGGAAGGAAGCTACTCCTGAATTGCTCGAGTTCATCCGAGAATTGCGCAAGGTGGTTACTGTTGGAGTCGTCGGTGGATCTGATCTAAGCAAGATATCTGAGCAGCTTGGCAAAACAGTCACCACCGACTATGATTATTGTTTCTCTGAGAATGGTCTTGCTGCCCATAAAGATGGGGAGCCCATTGGAATCCAGAGCCTGAAGCTGTACCTTGGCGAAGACAAACTCAAGGAGCTGATAAATTTCACGCTGCACTACATTGCAGACTTGGATATTCCAATCAAAAGGGGAACATTTATAGAATTCCGAAATGGAATGCTCAATGTGTCACCGATT…	MAAKKPGVIALFDVDGTLTAPRKEATPELLEFIRELRKVVTVGVVGGSDLSKISEQLGKTVTTDYDYCFSENGLAAHKDGEPIGIQSLKLYLGEDKLKELINFTLHYIADLDIPIKRGTFIEFRNGMLNVSPIGRNCSQEERDEFERYDKVQNIRPKMVAELRERFAHLNLTFSIGGQISFDVFPKGWDKTYCLQYLEDFNEIHFFGDKTYEGGNDYEIYESPKTIGHSVTSPDDTMAKCKALFMS
	BolPMM.c	BolPMM.c	Bol021751	MF1	C04	40458627	40459838	192	21721.3	7	segmental	AT2G45790.1	ATGGCGGCCAAGAAGCCAGGAGTGATCGTTTTGTTCGACGTGGACGATACTCTTACAGCTCCAAGGAAGGAAGCTACTAAAAAAATGCTCGATTTTATCCAAAAATTACGCAAGGTTGTCACTATTGGACTCGTCGGTGGATCTGATCTAAACAAGATATCTGAGCAACTTGGCAAAACAGTCACTAACGACTTTGATTATTGTTTCACTGAGAATGGTCTTGTTGCACATAAAGATGGTAAATCCATTGGAATCCAGAGCATGAAGCTGTTCCTTGGAGAAGATAAGCTCAAGGAGTTAATCAATTTCACGCTGCACTACATTGCAGACTTGGATATTCCAATCAAGAGGGGAACATTTATAGAGTTCCGAAATGGAATGATCAATGTGTCACCGATT…	MAAKKPGVIVLFDVDDTLTAPRKEATKKMLDFIQKLRKVVTIGLVGGSDLNKISEQLGKTVTNDFDYCFTENGLVAHKDGKSIGIQSMKLFLGEDKLKELINFTLHYIADLDIPIKRGTFIEFRNGMINVSPIGRNCSQEERDEFERYDKVHNIRPKMVAELRVRFAHLNLTFSIGGQISFDVSVGIKMRKI
	BolVTC1.a	BolVTC1.a	Bol016211	LF	C04	7162205	7162844	153	16835.7	3	segmental	AT2G39770.2	ATGAAGGCACTCATTCTTGTTGGAGGGTTCGGGACTCGGTTAAGACCATTGACTCTCAGTTTACCAAAGCCGCTTGTTGATTTTGCTAATAAACCCATGATCATCCATCAGATAGAGGCTCTTAAGGCTGTTGGAGTTGATGAAGTGGTTTTGACAGTCAATTACCAAGCAGAGGTGATGCTTAACTTCTTGAAGGACGCTGAGGCAAATCTTAAAATCAAAATCACTTGCTTACGGGAGACTGAGTCTATAGGTACGGCTGGTCCTCTGGCACTAGCGAGAGACAAACTGGTTGACGGATCTGGAGAACCTTTCTTTGTCCTTAACAGTGATGTGATTAGTGAGTATCCATTCAAAGAAATGATTGAGTTTCATAAAGCTCATGGTGGGGAAGCCTCC…	MKALILVGGFGTRLRPLTLSLPKPLVDFANKPMIIHQIEALKAVGVDEVVLTVNYQAEVMLNFLKDAEANLKIKITCLRETESIGTAGPLALARDKLVDGSGEPFFVLNSDVISEYPFKEMIEFHKAHGGEASIMVTKVRLSDLISSYVITYE
	BolVTC1.b	BolVTC1.b	Bol020439	MF2	C03	10932679	10934346	361	39494.3	3	segmental	AT2G39770.2	ATGAAGGCTCTCATTCTCGTTGGAGGGTTCGGGACTCGGTTGAGACCATTGACTCTCAGTTTCCCAAAGCCCCTTGTTGACTTCGCCAACAAACCCATGATCCTTCATCAGATAGAGGCGCTCAAGGCAGTTGGAGTTGATGAAGTTGTTTTGGCCATCAATTACCAACCAGAGGTGATGCTTAACTTCTTGAAAGACTTTGAGGCAAAGCTCGAAATCAAAATCACTTGCTCACAAGAGACTGAGCCTATGGGTACGGCTGGTCCTCTGGCTCTAGCTAGAGACAAACTGGTTGACGGATCTGGAGAGCCCTTTTTTGTCCTTAACAGTGATGTGATTAGTGAGTACCCACTCAAAGAGATGATTGAATTTCACAAAGCTCACGGTGGGGAAGCCTCC…	MKALILVGGFGTRLRPLTLSFPKPLVDFANKPMILHQIEALKAVGVDEVVLAINYQPEVMLNFLKDFEAKLEIKITCSQETEPMGTAGPLALARDKLVDGSGEPFFVLNSDVISEYPLKEMIEFHKAHGGEASIMVTKVDEPSKYGVVVMDETTGKVEKFVEKPKLFVGNKINAGIYLLNPSVLDKIELRPTSIEKETFPKIAAAQGLYAMVLPGFWMDIGQPRDYITGLRLYLDSLRKKSPAKLTTGAHIVGNVLVDETAKIGEGCLIGPDVAIGPGCVVESGVRLSRCTVMRGARIKKHACISSSIIGWHSTVGQWARIENMTILGEDVHVCDEIYTNGGVVLPHKEIKSNILKPEIVM
	BolVTC1.c	BolVTC1.c	Bol025366	MF1	C04	38280341	38281993	361	39478.2	3	segmental	AT2G39770.2	ATGAAGGCACTCATTCTTGTTGGAGGGTTCGGTACTCGCTTGAGACCATTGACTCTAAGTTTCCCAAAGCCGCTCGTTGATTTTGCTAACAAACCCATGATCCTTCATCAGATAGAGGCGCTCAAGGCAGTTGGAGTTGATGAAGTGGTGTTAGCCATCAATTACCAGCCAGAGGTGATGCTTAACTTCTTGAAGGACTTTGAGGCGAAGCTGGAAATCAAAATCACTTGCTCACAGGAGACTGAGCCTATGGGTACTGCTGGTCCTCTGGCTTTAGCTAGAGACAAATTGGTTGATGGATCTGGAGAGCCTTTCTTTGTGCTCAACAGTGATGTGATCAGTGAGTACCCGCTCAGAGAAATGATTGAGTTTCACAAAGCTCATGGTGGTGAAGCCTCC…	MKALILVGGFGTRLRPLTLSFPKPLVDFANKPMILHQIEALKAVGVDEVVLAINYQPEVMLNFLKDFEAKLEIKITCSQETEPMGTAGPLALARDKLVDGSGEPFFVLNSDVISEYPLREMIEFHKAHGGEASIMVTKVDEPSKYGVVVMEETTGKVEKFVEKPKLYVGNKINAGIYLLNPSVLDKIELRPTSIEKETFPKIAAAQGLYAMVLPGFWMDIGQPKDYITGLRLYLDSLRKKSPGKLTTGAHIVGNVLVDETAKIGEGCLIGPDVAIGPGCVVESGVRLSRCTVMRGVRIKKHACVSSSIIGWHSTVGQWARIENMTILGEDVHVGDEIYTNGGVVLPHKEIKSNILKPEIVM
	BolGMP1	BolGMP1	Bol025683	MF1	C03	16292069	16292615	97	10714.7	3	dispersed	AT4G30570.1	ATGAAGGCTCTTATTCTAGTTGGAGGATTCGGAACTCGATTGAGACCGCTTACATTCAGCATTCCAAAACCCCTAGTTGATTTTGGAAACAAGCCCATGATTTTGCATCAGATTGAAGCTCTAAAAGCTGCTGGAGTTACTGAAGTTGTATTAGCTATCAACCACCAACAACCAGAGGTGATGTTGAATTTTGTGAAAGAATATGAGAAAAAGCTTGAGATGAAGATCACCTTTTCTCAAGAAACCGAACCCCTCGGGACAGCAGGGCCTCTCGCCTTGGCTCGTGACAACTGA	MKALILVGGFGTRLRPLTFSIPKPLVDFGNKPMILHQIEALKAAGVTEVVLAINHQQPEVMLNFVKEYEKKLEMKITFSQETEPLGTAGPLALARDN
	BolGMP2	BolGMP2	Bol039352	MF1	C02	17684431	17687204	424	46677.8	15	segmental	AT1G74910.3	ATGGGAAGCTCAACGGAGGAGAAAGTTGTGGCCGTGATCTTGGTCGGTGGTCCGACCAAAGGTACTCGATTCCGACCATTGTCCCTGAACATTCCAAAGCCTCTGTTTCCCATTGCTGGACAGCCAATGGTGCATCACCCTATCTCTGCTTGTAAAAGGATTCCAAACTTAGCTCAAGTCTATCTTGTTGGCTTCTATGAGGAAAGGGAGTTTGCACTTTACGTCTCTGCCATTTCCAATGAACTCAAAGTCCCTGTCAGATATCTGAGAGAAGACAAGCCACATGGTTCTGCTGGTGGGTTGTATCACTTTAGAAACCTAATCATGGAAGATAACCCGTCTCATATCTTCCTACTTAACTGTGATGTTTGCTGTAGTTTCCCCTTGCCAGAAATGCTC…	MGSSTEEKVVAVILVGGPTKGTRFRPLSLNIPKPLFPIAGQPMVHHPISACKRIPNLAQVYLVGFYEEREFALYVSAISNELKVPVRYLREDKPHGSAGGLYHFRNLIMEDNPSHIFLLNCDVCCSFPLPEMLEAHRKYGGIGTLLVIKVSPESASQFGELVADPVTNELLHYTEKPETFVSDRINCGVYVFTPEIFTAIRDVSSQRNDTATLRRVSSYEALQPATRIPADFVRLDQDILSPLAGKKQLYTYETMDFWEQIKSPGMSLRCSELYLSQFRLTSPHMLASGDGTKSAIVIGDVYIHPSAKVHPTAKIGPNVSISANARVGPGVRLISCIILDDVEIMENAVVTNAIVGWKSSIGRWSRVQAFFTLLITQAEGVYNSKLGVTILGDSVAVED…
	BolGMP3	BolGMP3	Bol026140	LF	C06	2989651	2991891	371	40915.9	14	segmental	AT1G74910.2	ATGGTGCATCATCCAATTTCAGCGTGTAAAAGGATTCCAAACTTAGCTCAAATCTATCTTGTTGGTTTCTATGAGGAAAGGGAGTTTGCACTTTATGTCTCTGCCATCTCCAACGAACTCAAAGTTCCTGTCAGATATCTGAGAGAAGACAAGCCACATGGTTCTGCTGGTGGTCTGTATCACTTTAGAAATCTAATCATGGAAGATGACCCGTCTCATATCTTCCTGCTCAACTGTGATGTTTGCTGCAGTTTCCCCTTGCCTGAAATGCTCGAGGCTCATCGGGAATATGGTGGAATTGGAACACTTCTTGTGATCAAGGTCTCTCCTGAATTAGCCAGCCAGTTTGGAGAACTGGTTGCGGATCCAGTTACTAATGAGCTGCTTCATTACACCGAG…	MVHHPISACKRIPNLAQIYLVGFYEEREFALYVSAISNELKVPVRYLREDKPHGSAGGLYHFRNLIMEDDPSHIFLLNCDVCCSFPLPEMLEAHREYGGIGTLLVIKVSPELASQFGELVADPVTNELLHYTEKPETFVSDRINCGVYVFTPDIFTAIRDVSSQTKDTATLRRVSSVEALQPATRNSTDFVRLDQDILSPLAGKKQLYTYETMDFWEQIKSPGMSLRCSELYLSQFRLTSPQVLASGDGTKSAIVIGDVFIHPSAKVHPTAKIGPNVSISANARVGPGVRLISCIILDDVEIMENAVVTNAIVGWKSSIGRWSRAEGVYNSKLGVTILGDSVAVEDEVVVTSSIVLPNKTLNVSVQDEIIL
	BolGMP4	BolGMP4	Bol033674	MF1	C07	45756097	45757327	355	39099.7	3	dispersed	AT4G30570.1	ATGAAGGCTCTTATTCTAGTTGGAGGATTTGGAACTCGATTGAGACCGCTTACATTCAGCATGCCAAAACCCCTTGTTGATTTTGGTAACAAGCCCATGATTTTGCATCAGATTGAAGCACTAAAAGCTGCTGGAGTTACTGAAGTTGTATTAGCTATCAACCACCAACAACCAGAGGTAATGTTGAATTTTGTGGAAGAATACGAGAAGAAGCTTGATATGAAGATCACCTTCTCCCAAGAAACCGAACCCCTCGGGACAGCAGGCCCTCTCGCCTTGGCTCGTGATAAGCTCATCCACGAATCAGGCAAACCCTTCTTTGTGCTAAACAGCGATGTTATCTGCGAATATCCACTCCTGGAGATGATCGAGTTCCACAAGAATCACGGCGCTGAAGCT…	MKALILVGGFGTRLRPLTFSMPKPLVDFGNKPMILHQIEALKAAGVTEVVLAINHQQPEVMLNFVEEYEKKLDMKITFSQETEPLGTAGPLALARDKLIHESGKPFFVLNSDVICEYPLLEMIEFHKNHGAEASIMVTKVDDPSKYGVVVMEKEAKARVESFVEKPKHFVGDKINAGIYLLNPSVLDRIELRRTSIEKEIFPKIASEKKLYAMVLPGFWMDIGQPKDYLTGQRMYLNYLRKNAPGELLASSGDGLIGNVMADETAVIGERCLIGPDVVIGAGCVIESGVRLFGCTVMRGVRIKEHACVSDSIVGWDSTVGSWARVADVTVLGKDVQVADAEVIQMSAKPEIIQKV
	BolGMP6	BolGMP6	Bol006766	MF2	C04	28978267	28980594	409	45375.1	13	dispersed	AT2G04650.1	ATGTCGGAAGACAAAGTCGTCGCCGTGATCATGGTCGGAGGACCGACCAAAGGAACTCGTTTTCGCCCATTATCGTTCAATACGCCGAAGCCGCTGATTCCTTTGGCTGGCCAGCCAATGATTCATCATCCTATTTCTGCTTGCAAAAAGATATCAAACCTGGCTCAGATTTTTCTGATTGGGTTTTACGAGGAAAGAGAGTTCGCTTTGTATGTTTCTTCCATTTCTAACGAGCTCAAAATCCCCGTGCGATACTTGAAAGAAGATAAGCCTCATGGTTCTGCTGGTGCTCTTTATTACTTTCGCGATAAAATCATGGAAGAAAAACCGTCGCATGTTTTCCTCCTAAACTGTGATGTTTGCTGTTCTTTCCCTCTCCAAGACATTCTCGATGCACAG…	MSEDKVVAVIMVGGPTKGTRFRPLSFNTPKPLIPLAGQPMIHHPISACKKISNLAQIFLIGFYEEREFALYVSSISNELKIPVRYLKEDKPHGSAGALYYFRDKIMEEKPSHVFLLNCDVCCSFPLQDILDAQRRYGGIGTMLVIKVSAEAASQFGELIADPDTKELLHYTEKPETFVSDLINCGVYVFTSDIFKAIEGVYNQMRETSSNYNHFQYATRSAPADFVRLDQDILSPLAGKKQLYTYENKDFWEQIKTPGKSLKCSDLYLSQFRETSPHLLASGDGTNKKPMIVGDVYIHPSVKLHPTAKIGPNVSISANVRVGPGVRLINCIILDDVEIKDNAVVINSIIGWKSSIGRWSRVQASGDDNERLGITILGEAVTVEDEVAVIGSIVLQNKTL…
	BolGMP7	BolGMP7	Bol039926	MF2	C06	32561083	32562006	139	15621.4	5	segmental	AT1G74910.2	ATGGGGAGCGCAGTGGAGGAGAAAGTGGTGGCTGTGATCATGGTCGGTGGTCCAACCAAAGGTACTCGATTTCGACCATTGTCCCTGAATATTCCAAAGCCTCTGTTTCCTATTGCTGGACAACCAATGGTGCATCACCCTATCTCAGCTTGTAAAAGGATTCCACACTTGGCTCAAATCTATCTTGTTGGTTTCTATGAGGAAAGGGAGTTTGCACTTTATGTCTCTGCCATTTCCAATGAACTCAAAGTTCCTGTCAGATATCTGCGAGAAGACAAGCCACATGGTTCAGCTGGTGGGTTGTATCAGTTCAGAAATCTAATCATGGAAGATGACCCGTCTCATATCTTCCTGCTTAACTGTGATGTTTGCTGCAGCTTCCCCTTGCCAGAAATGCTC…	MGSAVEEKVVAVIMVGGPTKGTRFRPLSLNIPKPLFPIAGQPMVHHPISACKRIPHLAQIYLVGFYEEREFALYVSAISNELKVPVRYLREDKPHGSAGGLYQFRNLIMEDDPSHIFLLNCDVCCSFPLPEMLGIYFLF
	BolGMP8	BolGMP8	Bol039927	MF2	C06	32569171	32570642	247	27057.2	9	tandem	AT1G74910.2	ATGAACTGCTTCATTACACCGAGAAACCCGAAACTTTTGTATGTCAGTGACCGTATTAACTGCGGTGTTTATGTATTTACACCTGACATTTTCACTGCCATAAGAGATGTTTCCTTTCAAAGGAAAGATACAGCAATTCTGAGACGTGTTTCCAGCTTTGAAGCTCTTCAACCGGCAACAAGGATCCCAGCAGATTTTGTAAGACTGGATCAAGACATACTTTCACCTCTAGCTGGGAAGAAGCAGTTATATACTTACGAGACTTTGGATTTCTGGGAACAAATCAAATCTCCTGGGATGTCGCTGAGGTGCTCGGGACTCTATCTTTCTCAGTTCCGGTTGACATCTCCGCAAGTGTTGGCTAGTGGTGATGGAACAAAGAGCGCAATAGTGATTGGT…	MNCFITPRNPKLLYVSDRINCGVYVFTPDIFTAIRDVSFQRKDTAILRRVSSFEALQPATRIPADFVRLDQDILSPLAGKKQLYTYETLDFWEQIKSPGMSLRCSGLYLSQFRLTSPQVLASGDGTKSAIVIGDVYIHPSAKIHPTAKIGPNVSISANARVGPGVRLISCIILDNVEIMENAVVTNAIVGWKSSIGRWSRAEGVYNSKLGVTILGDSVAVEDEVVVTSSIVLPNKTLNVSVQDEIIL
	BolGME.a	BolGME.a	Bol016627	LF	Scaffold000153	452383	453918	379	42970.9	6	segmental	AT5G28840.2	ATGGCTGCAGCTACCAATGGAAGTACTGACTACGGTGCCTACACATACAAGGAGCTTGAGAGGGAGCTCTACTGGCCTTCCGAGAAGCTCAGGATCTCCATCACCGGCGCTGGTGGTTTCATCGCTTCCCACATTGCTCGCCGTCTGAAGCACGAGGGCCACTACGTCATTGCTTCTGACTGGAAGAAGAACGAGCACATGACTGAAGACATGTTCTGCGACGAGTTCCACCTTGTTGACCTCAGGGTCATGGAGAATTGCCTCAAGGTCACCGATAAAGTTGATCATGTCTTTAACTTGGCGGCTGATATGGGTGGGATGGGTTTCATCCAGTCCAACCACTCGGTGATTATGTATAACAACACCATGATTAGCTTCAACATGATTGAGGCTGCTAGG…	MAAATNGSTDYGAYTYKELERELYWPSEKLRISITGAGGFIASHIARRLKHEGHYVIASDWKKNEHMTEDMFCDEFHLVDLRVMENCLKVTDKVDHVFNLAADMGGMGFIQSNHSVIMYNNTMISFNMIEAARINGIKRFFYASSACIYPEFKQLETTNVSLKESDAWPAEPQDAYGLEKLATEELCKHYNKDFGIECRIGRFHNIYGPFGTWKGGREKAPAAFCRKALTSTDRFEMWGDGLQTRSFTFIDECVEGVLRLTKSDFREPVNIGSDEMVSMNEMAEMVLSFEEKKLPIHHIPGPEGVRGRNSDNNLIKEKLGWAPTMRLKEGLRITYFWIKEQIEKEKAKGSDVTLYGSSKVVGTQAPVQLGSLRAADGKE
	BolGME.b	BolGME.b	Bol001381	MF1	Scaffold000449	106888	108764	291	32893.4	5	segmental	AT5G28840.2	ATGGCTGCAAGCACCAATGGAAGTGCTGACTATGGAGCCTACACATACAAGGACCTCTCTCGAGAACTCTACTGGCCTTCTCACAAGCTCAAGATATCAATCACCGGCGCTGGAGGTTTCATAGCGTCCCACATTGCTCGCCGATTGAAGCACGAGGGCCATTACGTCATTGCATCCGACTGGAAGAAGAACGAGCACATGACTGAAGACATGTTCTGCGACGAGTTCCACCTCGTTGATCTCAGGGTCATGGAGAATTGCCTCAAGGTTACCGATGGCGTTGATCACGTCTTTAACTTGGCTGCTGATATGGGCGGCATGGGTTTCATCCAGTCCAACCACTCGGTTATCATGTATAACAACACCATGATCAGCTTTAATATGATCGAGGCTGCTAGG…	MAASTNGSADYGAYTYKDLSRELYWPSHKLKISITGAGGFIASHIARRLKHEGHYVIASDWKKNEHMTEDMFCDEFHLVDLRVMENCLKVTDGVDHVFNLAADMGGMGFIQSNHSVIMYNNTMISFNMIEAARINGIKRFFYASSACIYPEFKQLETTNVSLKESDAWPAEPQDAYGLEKLATEELCKHYNKDFGIECRIGRFHNIYGPFGTWKEGVRGRNSDNNLIKEKLGWAPTMRLKEGLRITYFWIKEQIEKEKAKGSDVSLYGSSKVVGTQAPVQLGSLRAADGKE
	BolVTC2.a	BolVTC2.a	Bol039690	LF	C01	13173579	13175475	434	47982.7	7	segmental	AT4G26850.1	ATGTTGAAGATCAAGAGGGTTCCGACTGTTGTGTCTAATTACCAGAAGGATGAGGCTTCTGATGAATCCGTCGGCTGTGGACGGAACTGCCTCGGTGCTTGTTGCATTAACGGGGCAAGGCTTCCGTTGTACGCCTGCAAGAAGCTGGATAAATCTGGCGCCGGAGAGAAGCCGGTGGCTTTTCTTGAGTCCCTCGTCCTCGGAGAGTGGGAGGATAGGTTCCAAAGAGGACTCTTTCGCTACGATGTCACTGCCTGCGAGACCAAAGTGATCCCAGGGAAGTATGGTTTCGTTGCTCAGCTAAACGAGGGTCGTCACCTGAAGAAGAGGCCTACCGAGTTCCGTGTAGACAAGGTTTTGCAGTCTTTTGATGGCAACAAGTTCAACTTCACTAAAGTT…	MLKIKRVPTVVSNYQKDEASDESVGCGRNCLGACCINGARLPLYACKKLDKSGAGEKPVAFLESLVLGEWEDRFQRGLFRYDVTACETKVIPGKYGFVAQLNEGRHLKKRPTEFRVDKVLQSFDGNKFNFTKVGQEELLFQFEAGEDSEVQFFPCMPLDAENSPSVVAINVSPIEYGHVLLIPRVLDCLPQRIDHKSLLLALHMAAEAANPYFRLGYNSLGAFATINHLHFQAYYLAMPFPLEKAPSKKMVTTASGVKISELLSYPVRSLLFEGGSSMQDLSDTVSDACVCLQNNNIPFNILIADCGRQIFLMPQCYAEKQALGEVSPEVLETQVNPAVWEISGHMVLKRKEDYEGASEENAWRLLAEASLSEERFKEVNALIFEAIGCSYQGEELEGT…
	BolVTC2.b	BolVTC2.b	Bol006503	MF2	Scaffold000278	529684	531424	441	48847.7	6	segmental	AT4G26850.1	ATGCTGAAAATCAAGAGGGTTCCGACCGTAGTGTCTAACTACCAAAAGGATGAAGCTTCGGATGAATCTGTCGGCTGTGGACGGAACTGTCTCGGAGCTTGCTGTCTGAACGGTGCAAGGCTTCCGTTGTACGCTTGCAATAAACTGGAAAAATCCGGCACCGGAGAGAAGGTTGTGATCAGCGGTGAAGCTAGAGAGCCTCCTGTGGCTTTTCTGGAGTCCCTTGTCCTTGAAGAGTGGGAGGATAGGTTCCAAAGAGGGCTCTTTCGCTACGATGTCACTGCCTGCGAAACCAAAGTGATCCCGGGGAAGTATGGATTCGTTGCTCAGCTAAACGAGGGTCGTCACCTAAAGAAGAGGCCTACCGAGTTCCGTGTGGACAAGGTTTTGCAGTCTTTT…	MLKIKRVPTVVSNYQKDEASDESVGCGRNCLGACCLNGARLPLYACNKLEKSGTGEKVVISGEAREPPVAFLESLVLEEWEDRFQRGLFRYDVTACETKVIPGKYGFVAQLNEGRHLKKRPTEFRVDKVLQSFDGNKFNFTKVGQEELLFQFEAGEDCEAQFFPCMPVDAENSPSVVAINVSPIEYGHVLLIPRVLDCLPQRIDHKSLLLALHMAAEAANPYFRLGYNSLGAFATINHLHFQAYYLAMPFPLEKAPSKKMITTVSGVKISELVNYPVRSLLFEGGTSMQDLSDTVSDACVCLQNNNIPFNILISDSGRQIFLMPQCYAEKQALGEVSPELLETQVNPAVWEISGHMVLKRKEDYEGASEENAWRLLAEASLSEERFKEVNALIFEAIGC…
	BolVTC2.c	BolVTC2.c	Bol042311	MF1	C07	44315086	44316647	389	43661.4	6	segmental	AT4G26850.1	ATGTTGAAAATCAAGAGGGTTCCGATGGTTCTGTCGGCGGCTGTGGACGGAACTGCCTCAGAGCTTGTTGTATTAACAGTAAGGGCAAGGCTTCCTTTGTACGCCTGCAATAAACTGGGGAAGTCCGCCGAGGTAATCAACCATGAAGCTAGAGAGCCTCCGGTGGCTTTTCTCGAGTCCCTTGTCCTCGGCGAGTGGGAGGATAGGTACCAAAGAGGACTCTTTCGCTACGATCTCACTGCCTGCGTCATCCCTGGGAAGTATGGCTTTATTGCTCAGCTTAACGAAGGTCGTCACCTAAAGAGACCAACCGAGTTTCGTGTGGATAAGGTTTTGCAGTCTTTCGATGGCAGCAAGTTCAACTTCACTAAAGTTAGCCAGGAAGAGATGCTCTTCCAG…	MLKIKRVPMVLSAAVDGTASELVVLTVRARLPLYACNKLGKSAEVINHEAREPPVAFLESLVLGEWEDRYQRGLFRYDLTACVIPGKYGFIAQLNEGRHLKRPTEFRVDKVLQSFDGSKFNFTKVSQEEMLFQFEAGHDDEARFFPCMPLVAENSPSVVAIIVSPIEYGHVLLIPRVLDCLPQRMDHKSMLLALHMASEAKNPYFRVGYNSLGAFATINHLHFQAYYLAMPFPLEKASSKEMMITTDNGVKISELLSYPMRGLLFEGGNSMQDLSDTVSDACVCLQNNNVPFNVLISDCGRRIFLMPQCYAEKQALGEVSPEVFESQVNPAVWEISGHMVLKRKEDYEGATEEKACRLLSDASLSEERFKEVNALIFEAIGCSKPRGRA
	BolVTC5	BolVTC5	Bol018222	MF2	C02	10552430	10554289	396	44782.1	7	segmental	AT5G55120.1	ATGTTGTTGAAGATCAAAAGGGTTCTGACACTTGTGTCGAATCACCAGAAAGATGAGACAGCGGAAGAAGAAGAAGGCGAAGGATGTGGTCGGAATATTCTTAGCAAGTGTTGTATAAATGGGGAAAGACTTCCTTTGTATACATGCAAACCTGCGGAAGAGAATGTAACGTTCCTCGAATCCGTACTTCTTGGAGAGTGGGAAGATCGGTTTCAAAGAGGACTATTTCGTTACGATGTTACAGCCTGTGAAACCAAGGTTATACCGGGGAAGTACGGTTTCATAGCGCAGCTAAACGAAGCTCGTCATCTCAAGAAGAGGCCAACAGAGTTCCGTGTTGATCAAGTTCTTCAACCATTTGATGCTAACAAATTCAACTTCACTAAAGTTTCTCCAGAA…	MLLKIKRVLTLVSNHQKDETAEEEEGEGCGRNILSKCCINGERLPLYTCKPAEENVTFLESVLLGEWEDRFQRGLFRYDVTACETKVIPGKYGFIAQLNEARHLKKRPTEFRVDQVLQPFDANKFNFTKVSPEELLFQFEANMPLDADNSPRVVAINVSPIEYGHVLLIPQVFDCLPQRIDHKSLLLALHMAVEAANPYFRVGYNSLSTFATINHLHFQAYYLAMPFPIEKAHSLKISTTNDGVRISKLMSYTVRGLLFEGGNSIKDLSVAVSNASVCLQNNNIPFNFLISDSGKRIFLLLQCYAEKQALGEVSSELLDTQVNPAVWEMSGHMVLKRKEDYEGASEEKAWSLLAEVSLSEERFKEVNTMIFEAIGCSGEEEEELEEESSIRVNCCT
	BolVTC4.a	BolVTC4.a	Bol000958	LF	Scaffold000485	67620	69288	310	34590.4	7	singleton	AT3G02860.2	ATGGATGCTCAAGCGAAGAAGAAGGCGTTGTTCCGCTCCAAACTCAACGCCAAGAAGAAAGACTCCCGCATCGATTCTCCTCTCGTTAGGTACAACGAATCAGACCAGCCTGTGTGCCGAGTGTGCAATGTCGTGTTGAAGTCTGAATCACTATGGGATGTCCACCAAGCTTCTCGTAAGCATCACGAGGCAATCGATAATTTAAAGGCTAGTGCAGCTGGAGTTCAACGAGGTAGCAAACCTGCTGAAACTAAGCCAACAAAACTTGTAGAAAGTTCGGCTGCTGCTATATCATCCAATTCTCAGACATCATCATCTGGTCTTCCTCCTAATTTCTTCGAGTCTTCTATTAAACATCCTGAATCTGCAGAAGTTGAATCGTCAAAACCTAAGAACGTG…	MDAQAKKKALFRSKLNAKKKDSRIDSPLVRYNESDQPVCRVCNVVLKSESLWDVHQASRKHHEAIDNLKASAAGVQRGSKPAETKPTKLVESSAAAISSNSQTSSSGLPPNFFESSIKHPESAEVESSKPKNVHQGSETNKTKGPLPEGFFDNQQTDSSDTKPTIEPKESQTQATGTVVKGALPTGFFDNKEADLLARGIKLVKPDIKDEYKEFEKLIQEDLQVVDSRLEEEEVDAAETIEEEEQREQRSYKEKVEILKKRKMELKAARLAKRSKTAEGSVKKPKKTEEESPSDDEDDEDSAVDWRAQHV
	BolVTC4.b	BolVTC4.b	Bol002238	MF2	Scaffold000397	78988	80746	271	29016.4	10	segmental	AT3G02870.3	ATGGGAGACAATGGTATAGACACGCTCATTCTCCGCGGACTTCATCTCTTTAATTTGCCTCTTTCTCACTTTTTGTTGTTGTTGTTTGGTGAGGTTTCGCTAGATCAGTTCTTGGCTGCCGCCATTGATGCCGCTCAGAAAGCTGGAGAAGTCATTCGTAAAGGATTTTACGAGACCAAACATGTTGAACACAAAGGCCAGTTCATAGGAGAAGAAACAACAGCTGCGAATGGTGTGAGTGAGTTAACAGATGAACCAACTTGGATTGTTGATCCTGTTGATGGAACTACAAATTTCGTTCACGGGTTCCCTTTTGTGTGTGTTTCCATTGGCCTTACTATTGGGAAAGTCCCTGTGGTTGGCGTCGTTTTCAATCCTATTATGGATGAGCTATTCACC…	MGDNGIDTLILRGLHLFNLPLSHFLLLLFGEVSLDQFLAAAIDAAQKAGEVIRKGFYETKHVEHKGQFIGEETTAANGVSELTDEPTWIVDPVDGTTNFVHGFPFVCVSIGLTIGKVPVVGVVFNPIMDELFTGVQGKGAFLNGKPIKVSTQSELVTALLLAEAGVKRDKATLDDATNRINSLLTKVRNIRICGSCALDLCSVACGRADIFYEIEFGGPWDVAAGVVIVREAGGLIFDPSGKDLDITSQRIAASNASLKELFVEALRLTNV
	BolGDH	BolGDH	Bol033832	MF1	C07	46641826	46643191	323	34940	5	segmental	AT4G33670.1	ATGTCGATTCCTCAGGCCAAGATGGAGCTTCGTCCTCTGGGAAACACAGGCCTCAAAGTTAGCTCAGTTGGCTTCGGCGCCTCTCCGCTCGGAAGCGTCTTCGGTCCAGTCGCCGAAGTTGATGCCGTCGCCACCGTACGCGAAGCGTTCCGACAAGGCATTAACTTCTTCGACACTTCCCCGTATTATGGAGGAACACTATCGGAGAAGATGCTTGGTAAAGGACTCAAGGCACTACAAGTCCCTAGAAGCGACTACATTGTTGCAACCAAGTGTGGACGTTACGAAGAAGGTTTCGACTTCAGCGCCGAGAGAGTAACAAAGAGCATCGACGAGAGCTTGGAGAGGCTTCAGCTAGACTACGTTGACATACTTCATTGCCACGACATTGAGTTCGGG…	MSIPQAKMELRPLGNTGLKVSSVGFGASPLGSVFGPVAEVDAVATVREAFRQGINFFDTSPYYGGTLSEKMLGKGLKALQVPRSDYIVATKCGRYEEGFDFSAERVTKSIDESLERLQLDYVDILHCHDIEFGSLDQIVSETIPALQKLKREGKTRFIGITGLPLDIFTYVLDRVPPGTVDVILSYCHYGVNDSTLVDLIPYLKGKGVGVISASPLAMGLLTEQGGPEWHPASPELKSACKAAAAHCKSKGKKITKLALQYSLANKEISSVLVGMSSVSQVEENVAAVRELEDLGMDQETLSEVEAILEPVKNQTWPSGVDQK
	BolGLDH	BolGLDH	Bol024927	LF	C03	39976312	39978905	594	67246.9	6	segmental	AT3G47930.1	ATGCTCCGATCACTTCTCCTCCGCCGCTCCAACGCCCGTTCGCTTCGACCCCCATTTCCCCCTCTCCGCACTCTATGCACTTCCGGTCAGACCTTGACTCCAGCCCCTCCACCGCCGATTTCATCCTCCGCCTCAGAAAAGGAGTTCCGTAAATACGCCGGATACGCAGCACTCGCTCTCTTCTCCGGCGCCGCAACTTACTTCTCCTTCCCCTTCCCCGAGAACGCCAAACACAAGAAGGCTCAGATCTTCCGATACGCACCTCTCCCCGAAGATCTCCACACCGTCTCTAACTGGAGTGGTACTCACGAGGTCCAGACCAGGAACTTTAACCAGCCGGAGACTCTCGCTGATCTCGAAGCTCTCGTCAAGGAAGCTCATGAGAAGAAGAACAGGATC…	MLRSLLLRRSNARSLRPPFPPLRTLCTSGQTLTPAPPPPISSSASEKEFRKYAGYAALALFSGAATYFSFPFPENAKHKKAQIFRYAPLPEDLHTVSNWSGTHEVQTRNFNQPETLADLEALVKEAHEKKNRIRPVGSGLSPNGIGLSRSGMVNLALMDKVLEVDKEKKRVRVQAGIRVQQLVDAIQEYGLTLQNFASIREQQIGGIIQVGAHGTGARLPPIDEQVIGMKLVTPAKGTIELSKDNDPELFHLARCGLGGLGVVAEVTLQCVERQELLEHTYVSTLEEIKKNHKKLLSTNKHVKYLYIPYTDTVVVVTCNPVSKWSGAPKDKPKYTTEEALKHVRDLYRESIVKYRVQDSSKKTPDSREPDINELSFTELRDKLIALDPLNDVHVGKVNQ…
Brassica napus	BnaA_PGI1.a	BnaA_PGI1.a	GSBRNA2T00048977001	MF1	chrA03	24021420	24024850	613	66841.3	14	segmental	AT4G24620.2	ATGGCCTCTCTCTCAGGCCTCTTCTCTTCCTCTCTCAAACCGTCCAAAACCCTCTCCGTTAAAGCATTGTCGGCGCCGCCGACAAGAGGAGGAGACTCCTTCTCTTTCCCACACACCTCCAAACCCACCCACCTACCGTTGACTCTCTCCGCTTCTCGCTCCGACATTTCTCACACGGACGCCGCCACCGCCGCCAAGAAGGAGCTTATCAAAGATCCAGATGCGCTCTGGAAGCGGTACCTAGATTGGCTGTACCAGCAGAAGGACCTCGGGCTGTATCTCGACGTCAGCCGCGTCGGATTCACCGATGAGTTTGTGGTCGACATGGAGCATAGGTTCAAAGCCGCGTTCAAGGCCATGGACGAGCTTGAGAAAGGGTCTATAGCGAATCCAGACGAA…	MASLSGLFSSSLKPSKTLSVKALSAPPTRGGDSFSFPHTSKPTHLPLTLSASRSDISHTDAATAAKKELIKDPDALWKRYLDWLYQQKDLGLYLDVSRVGFTDEFVVDMEHRFKAAFKAMDELEKGSIANPDEGRMVGHYWLRNSNLVPKPTLKTLIENTLDSICSFADDIIAGKIKPPSSPRFTQILSVGIGGSALGPQFVAEALAPDNPPLKIRFIDNTDPAGIDHQIAQLGPELASTLVIVISKSGGTPETRNGLLEVQKAFREAGLNFAKQGVAITQENSLLDNTARIEGWLARFPMYDWVGGRTSVMSAVGLLPAALQGIDIREMLTGAAIMDEATRTTSLKNNPAALLAMCWYWASDGVGSKDMVILPYKDSLLLFSRYLQQLVMESLGKEFD…
	BnaA_PGI1.b	BnaA_PGI1.b	GSBRNA2T00056331001	LF	chrA01	7104333	7107682	616	67018.2	14	segmental	AT4G24620.2	ATGGCCTCTCTCTCAACCCTCTACTCTTCTTCTCCTTCTCTCAAACAGTCCACCGTTAAAGCATTCACGTCTCCTCCGACGACCAGAGGAGACTCCTTCTCTTTCCCGCACACCTCCAAACCAACAACACACCTACCGTTGACTCTCTCCGCGTCACGCTCCGACACTTCTCACTCTGATGCCGCCTCCGCCGCAGCCAAGAAGGAGCTTATCAAAGACCCCGATGCGCTCTGGAAACGCTACCTCGACTGGCTATACCAGCAGAAGGACATTGGACTGTACCTCGATGTCAGCCGCGTCGGGTTCACTGACGAGTTCGTGGTCGATATGGAGGAGAGATTCAAATCTGCGTTTAAGGCTATGGAGGAGCTTGAGAAAGGGTCTATAGCGAATCCGGAT…	MASLSTLYSSSPSLKQSTVKAFTSPPTTRGDSFSFPHTSKPTTHLPLTLSASRSDTSHSDAASAAAKKELIKDPDALWKRYLDWLYQQKDIGLYLDVSRVGFTDEFVVDMEERFKSAFKAMEELEKGSIANPDEGRMVGHYWLRNSGLAPRPGLKTLIENTLDSICSFADDIVSGKIKPPSSPAGRFTQILSVGIGGSALGPQFVAEALAPDNPPLKIRFIDNTDPAGIDHQIAQLGPELASTLVIVISKSGGTPETRNGLLEVQKAFRDAGLNFAKQGVAITQENSLLDNTARIEGWLARFPMYDWVGGRTSVMSAVGLLPAALQGIDIREMLAGAAIMDEATRTNSLKNNPAALLAMCWYWASDGVGSKDMVILPYKDSLLLFSRYLQQLVMESLGK…
	BnaA_PGI2	BnaA_PGI2	GSBRNA2T00041222001	MF2	chrA09	9614141	9619079	568	62448.4	22	segmental	AT5G42740.1	ATGGCGTCACCAACAGCTCTGATTTCTGAGACCCAGGCCTGGAAGGATTTGAAGGGGCATGTTGAAGATATTAACAAGACTCATTTGCGTGATTTGATGAGTGATGCACACAGATGCGAGTCCATGATGTTGGAATTTGAGGGGCTGCTGTTGGATTATTCTCGACAGCGTGCAACTGTGGAGACAATGGACAAGCTTCTGAACTTGGCTAAGGCTGCACAGTTGCCAGAGAAGATCAGCCGCATGTTCAATGGGGAGCATATTAACAGTACGGAGAACAGGTCAGTGCTTCATGTTGCACTCCGTGCTCCAAAGGATGCAGTTATTAAGGCCGATGGGAAGAATGTGGTTCCTGAAGTGTGGAATGTTTTAGACAAGATCAAGGATTTTTCTGATAAA…	MASPTALISETQAWKDLKGHVEDINKTHLRDLMSDAHRCESMMLEFEGLLLDYSRQRATVETMDKLLNLAKAAQLPEKISRMFNGEHINSTENRSVLHVALRAPKDAVIKADGKNVVPEVWNVLDKIKDFSDKIRSGSWVGATGKPLKDVIAIGIGGSFLGPLFVHTALQTDPESAECAKGRQLRFLANIDPVDVARNISGLNPETTLVVVVSKTFTTAETMLNARTLRNWITTALGAPAVAKHMVAVSTNLALVEKLGIDPNNAFAFWDWVGGRYSVCSAVGVLPLSLQYGFSVVEKFLKGASSIDQHFQSTPFEKNIPVILGLLSVWNVSFLGYPARAILPYSQALEKFAPHIQQACELSLSFVSMESNGKGVSIDGLPLPFETGEIDFGEPGTNGQ…
	BnaA_PMI1.a	BnaA_PMI1.a	GSBRNA2T00022318001	LF	chrA05	22668137	22670264	433	48390.3	5	segmental	AT3G02570.1	ATGGAGATCGCTACTGTCGTCAAGGCAAATGGCGGTTGCGAAGCGGATCGACGACGGCGGCTCCGCCGGTTGAGATGCTCCGTGAAGGATTACGCTTGGGGCAAAATCGGGTCGGATTCACTCGTGTACAGAGTCTACGCGGCGAATTCGGATCAACCAATCGATTCGACGAGACCGTACGCGGAGCTTTGGATGGGGACTCACGAGTCAGGTCCGAGTTACTTGGAGGATGATGATGCTGATGGTGGCGTGACGCTTAGATCGTGGATTGCTGAAAACCCTGAGGCTCTTGGAGATAGGGTTTTGGAGAAATGGGGTTGTGATCTTCCCTTTCTCTTCAAGGTGTTGTCGGTGGGAAGGGCCTTGTCGATTCAGTCACATCCGGATAAGGTTTTGGCG…	MEIATVVKANGGCEADRRRRLRRLRCSVKDYAWGKIGSDSLVYRVYAANSDQPIDSTRPYAELWMGTHESGPSYLEDDDADGGVTLRSWIAENPEALGDRVLEKWGCDLPFLFKVLSVGRALSIQSHPDKVLAKKLHKAHPNLYKDDNHKPEMALAYTQFEALCGFIPLQELKSVIRAIPEIEELVGSEEANQVFCISEHDEEKVKSAVRTIFTLLMSAGPDTTKQIVSKLKHRLHMESQERHLTDKERLVLKLEKQYPDDIGVISAFFFNYVKLNPGEALYLGANEPHAYLFGECIEVMATSDNVVRAGLTSKPLDIQTLCSMLSYKLGFPEILKGSRIRPYITRYLPPFEEFEVDLCDLPCGASTVFPSVPGPSLLLVLQGEGRMSTDASADEISMG…
	BnaA_PMI1.b	BnaA_PMI1.b	GSBRNA2T00057273001	MF1	chrA01	22197059	22199172	432	48454.6	5	dispersed	AT3G02570.1	ATGGAGATCGCTACCGTCGTGAAGGCAAACGGCGGTTGTCGACGGCGTCTTCTCCGATTGAAATGCTCCGTAAAGGATTACGCTTGGGGCACGATCGGGTCGGATTCGCTCGTTTATAAGGTTTACACGGCGAATTGCGATGACCGGATCGATTCGACGACGAAGAGGCCGTACGCGGAGCTTTGGATGGGGACTCACGAGTCGGGTCCGAGTTACTTGGAGGAGGATGCTGATGGCTCCAGTGGCGTGACGCTTAGATCGTGGATTAATGAAAACCCTGAGTCTCTTGGAGACAGGGTTTTGGAGAAATGGGGCTGCGATCTCCCCTTTCTCTTCAAGGTGTTGTCGGTGGCGAGGCCATTGTCGATTCAAGCACATCCGGATAAGGTTTTGGCAAAG…	MEIATVVKANGGCRRRLLRLKCSVKDYAWGTIGSDSLVYKVYTANCDDRIDSTTKRPYAELWMGTHESGPSYLEEDADGSSGVTLRSWINENPESLGDRVLEKWGCDLPFLFKVLSVARPLSIQAHPDKVLAKKMHKAHPNLYKDDNHKPEMALAYTQFEALCGFIPLQELKSVIRAIPEIEELVGSEETNQVFCISEHDEEKVKSAVRTIFTLLMSAGPDTTKQIVFKLKRRLHMESQERHLTEKERLVLKLEKQYPNDIGVISAFFFNYIKLNPGEALYLGANEPHAYLFGECIEVMATSDNVVRAGLTSKPLDIQSLCSMLTYKLGFPEILKGTRIRPYITRYLPPFEEFEVDVCDLPSGASTVFLSVPGPSLLLVIHGEGRMSTDASADEVSVGD…
	BnaA_PMI2	BnaA_PMI2	GSBRNA2T00070112001	MF1	chrA02	6914747	6917816	444	48928	4	segmental	AT1G67070.1	ATGGGTGCAGACGCAATCCAAACGAACGGTGGTGATCCCGCCAAGTTAACCGTCGTAGAAGGGATCAAACGGTTGAGATGCGCCGTGAAGAACTACGAGTGGGGCAAACTCGGGCATGAATCACTGGTTGCGAGACTCCACGAGGCCAATTCAGGGAACCGTGTCGACCCGGCGGTTCCTCACGCCGAGTTGTGGATGGGTACTCACGAGTCAGGCCCGAGTCACGTTGTAAAGGAAGAGGAACTCGGGTCGGGTCATGGTGGGTCCGACTGCATGGTTACGTTGAAGTCGTGGGTTTCGGATAACCCGGATGTGCTCGGGTCTAGAGCCGTGGACAAATGGGGATGTGATCTTCCTTTCCTCTTCAAGGTTTTGTCAGTGACAAAAGCGTTGTCGATT…	MGADAIQTNGGDPAKLTVVEGIKRLRCAVKNYEWGKLGHESLVARLHEANSGNRVDPAVPHAELWMGTHESGPSHVVKEEELGSGHGGSDCMVTLKSWVSDNPDVLGSRAVDKWGCDLPFLFKVLSVTKALSIQAHPNKALAEKLHREEPLLYRDANRKPEIALAITPFQALCGFVSLKELKEVIANVPEIPELVGSKAADQIFTVNEKDGEESVKSVVRLIFTQLMSATNNETKRVISEMKMRLITETNHRELSEKEKLVLELEKQYPGDVGVISAFFFNYVKLNPGEALYLDADQPHAYISGDCVECMAASDNVVRAGLTPKHRDVQTLCSMLTYKLGYPEILKGFPLTPYITRYLPPFDEFEVDHCDLPTGKSTIFPAIPGPSVYLVIEGTGKLQT…
	BnaA_PMM.a	BnaA_PMM.a	GSBRNA2T00116736001	LF	chrA05	2683395	2685447	246	27854.8	10	segmental	AT2G45790.1	ATGGCGGCCAAGAAGCCAGGAGTGATCGCTTTGTTCGACGTCGACGGTACTCTCACAGCTCCAAGGAAGGAAGCTACTCCAGAACTGCTCCATTTCATCAAAGAATTGCGCAAGGTTGTCACTGTTGGAGTCGTCGGTGGATCTGATCTAACCAAGATATCTGAGCAGCTTGGCAAAACAGTTACTACTGACTATGATTATTGTTTCTCTGAGAATGGTCTTGTTGCCCATAAAGATGGGAAACCCATTGGAATCCAGAGCCTGAAGCTGCATCTAGGAGAAGATAAACTCAAGGAGTTGATAAAATTTACGCTGCACTACATTGCAGACTTGGATATTCCAATCAAAAGGGGAACATTTATAGAGTTCCGAAATGGAATGCTCAATGTGTCACCTATT…	MAAKKPGVIALFDVDGTLTAPRKEATPELLHFIKELRKVVTVGVVGGSDLTKISEQLGKTVTTDYDYCFSENGLVAHKDGKPIGIQSLKLHLGEDKLKELIKFTLHYIADLDIPIKRGTFIEFRNGMLNVSPIGRNCSQEERDEFERYDKVQNIRPKMVAELRERFAHLNLTFSIGGQISFDVFPKGWDKTYCLQYLEDFNEIHFFGDKTYEGGNDYEIYESPKTIGHSVTSPDDTMAKCKALFMS*
	BnaA_PMM.b	BnaA_PMM.b	GSBRNA2T00138957001	MF2	chrA03	10066074	10068336	246	27844.7	10	segmental	AT2G45790.1	ATGGCGGCCAAGAAGCCAGGAGTGATCGCTTTGTTCGACGCCGACGGTACTCTCACTGCTCCGAGGAAGGAAGCTACTCCTGAATTGCTCGAGTTCATCCGAGAATTGCGCAAGGTGGTTACTGTTGGAGTCGTCGGTGGATCTGATCTAAGCAAGATATCTGAGCAGCTTGGCAAAACAGTCACTACCGACTATGATTATTGTTTCTCTGAGAATGGCCTTGTTGCCCATAAAGATGGGAAGCCCATTGGAATCCAGAGCCTGAAGCTGTACCTTGGTGAAGATAAACTCAAGGAGTTGATAAATTTCACGCTGCACTACATTGCAGACTTGGATATTCCAATCAAAAGGGGAACATTTATAGAGTTCCGAAATGGAATGCTCAACGTGTCACCGATT…	MAAKKPGVIALFDADGTLTAPRKEATPELLEFIRELRKVVTVGVVGGSDLSKISEQLGKTVTTDYDYCFSENGLVAHKDGKPIGIQSLKLYLGEDKLKELINFTLHYIADLDIPIKRGTFIEFRNGMLNVSPIGRNCSQEERDEFERYDKVQNIRPKMVAELRERFAHLNLTFSIGGQISFDVFPKGWDKTYCLQYLEDFNEIHFFGDKTYEGGNDYEIYESPKTIGHSVTSPDDTMAKCKALFMS*
	BnaA_PMM.c	BnaA_PMM.c	GSBRNA2T00063274001	MF1	chrA04	18768513	18770206	246	27951.9	10	segmental	AT2G45790.1	ATGGCGGCCAAGAAGGCAGGAGTGATCGCATTGTTCGACGTGGACGATACTCTTACAGCTCCAAGGAAGGAAGCTACTCAAGAAATGCTCCATTTTATCCAAAAATTACGCAAGGTAGTCACTATAGGACTCGTCGGTGGATCTGATCTAAACAAGATATCTGAGCAACTTGGCAAAACAGTCACTAACGACTTTGATTATTGTTTCACTGAGAATGGTCTTGTTGCACATAAAGATGGTAAATCCATTGGAATCCAGAGCATGAAGCTGTTCCTTGGAGAAGATAAGCTCAAGGAGTTAATCAATTTCACGCTGCACTACATTGCAGACTTGGATATTCCAATCAAGAGGGGAACATTTATAGAGTTCCGAAATGGAATGATCAATGTGTCACCGATT…	MAAKKAGVIALFDVDDTLTAPRKEATQEMLHFIQKLRKVVTIGLVGGSDLNKISEQLGKTVTNDFDYCFTENGLVAHKDGKSIGIQSMKLFLGEDKLKELINFTLHYIADLDIPIKRGTFIEFRNGMINVSPIGRNCSQEERDEFERYDKVHNIRPKMVAELRVRFAHLNLTFSIGGQISFDVFPKGWDKTYCLQYLEDFNEIHFFGDKTYEGGNDYEIYESPKTIGHSVTSPDDTMAQCKALFIS*
	BnaA_VTC1.a	BnaA_VTC1.a	GSBRNA2T00116811001	LF	chrA05	3042119	3044065	361	39514.3	4	segmental	AT2G39770.2	ATGAAGGCTCTCATTCTTGTTGGAGGGTTCGGGACTCGGTTAAGACCATTGACTCTCAGTTTACCAAAGCCGCTTGTTGATTTTGCTAATAAACCCATGATCCTTCACCAGATAGAGGCTCTTAAGGCTGTTGGGGTTGATGAAGTGGTTTTGACAGTCAATTACCAGGCAGAGGTGATGCTTAACTTCTTGAAGGACGTTGAGGAAAAGCTCGAGATCAAAATCACTTGCTCAAGAGAGACTGAGCCTATGGGTACGGCTGGTCCTCTGGCTCTAGCGAGAGACAAACTGGTTGACGGATCTGGAGAACCTTTCTTTGTCCTCAACAGTGATGTGATTAGTGAGTACCCATTCAAAGAAATGATTGAGTTTCATAAAGCCCATGGTGGGGAAGCCTCC…	MKALILVGGFGTRLRPLTLSLPKPLVDFANKPMILHQIEALKAVGVDEVVLTVNYQAEVMLNFLKDVEEKLEIKITCSRETEPMGTAGPLALARDKLVDGSGEPFFVLNSDVISEYPFKEMIEFHKAHGGEASIMVTKVDEPSKYGVVVMEETTGKVEKFVEKPKLYVGNKINAGIYLLNPSVVDKIELRPTSIEKETFPKIAAAQGLYAMVLPGFWMDIGQPRDYITGLRLYLDSLRKNCPAKLTTGPDIVGNVLVDETAKIGEGCLIGPDVAIGPGCVVESGVRLSRCTVMRGARIKKHACISSSIIGWHSTVGQWARIENMTILGEDVHVRDEIYSNGGVVLPHKEIKSNILMPGIVM*
	BnaA_VTC1.b	BnaA_VTC1.b	GSBRNA2T00124741001	MF2	chrA03	8822848	8825955	401	44369	5	segmental	AT2G39770.2	ATGTATAGACTTTCAGTGGACTGTTTACCCCATGTTCTATCATTTCTTCATTATGTGAATATCAGTTTTAATTATTCACGCTTCAGATCTGAGATCTCTTCCAAGGAAAGAAGGATTAAGATGAAGGCTCTCATTCTTGTTGGAGGGTTCGGGACTCGGTTGAGACCGTTGACTCTCAGTTTCCCAAAGCCCCTTGTTGACTTTGCCAACAAACCCATGATCCTTCACCAGATAGAGGCGCTCAAGGCAGTTGGGGTTGATGAAGTGGTTCTGGCCATCAATTACCAGCCAGAGGTGATGCTTAACTTCTTGAAAGACTTTGAGGCAAAGCTCGAAATCAAAATCACTTGCTCACAAGAGACTGAGCCTATGGGTACTGCTGGTCCACTGGCTCTAGCT…	MYRLSVDCLPHVLSFLHYVNISFNYSRFRSEISSKERRIKMKALILVGGFGTRLRPLTLSFPKPLVDFANKPMILHQIEALKAVGVDEVVLAINYQPEVMLNFLKDFEAKLEIKITCSQETEPMGTAGPLALARDKLVDGSGEPFFVLNSDVISEYPLKEMIEFHKAHGGEASIMVTKVDEPSKYGVVVMDETTGKVEKFVEKPKLFVGNKINAGIYLLNPSVLDKIELRPTSIEKETFPKIAAAQGLYAMVLPGFWMDIGQPRDYITGLRLYLDSLRKKSPAKLTTGAHIVGNVLVDETAKIGEGCLIGPDVAIGPGCVVESGVRLSRCTVMRGARIKKHACISSSIIGWHSTVGQWARIENMTILGEDVHVCDEIYTNGGVVLPHKEIKSNILKPEI…
	BnaA_VTC1.c	BnaA_VTC1.c	GSBRNA2T00123349001	MF1	chrA04	17090265	17092524	361	39478.2	3	segmental	AT2G39770.2	ATGAAGGCACTCATTCTTGTTGGAGGGTTCGGTACTCGCTTGAGACCATTGACTCTAAGCTTCCCAAAGCCGCTCGTTGATTTTGCTAACAAACCCATGATCCTTCATCAGATAGAGGCGCTTAAGGCAGTTGGAGTTGATGAGGTGGTGTTGGCCATCAATTACCAGCCAGAGGTGATGCTTAACTTCTTGAAGGACTTTGAGGCGAAGCTCGAGATCAAAATCACTTGCTCACAGGAGACTGAGCCTATGGGAACTGCTGGTCCTCTGGCTCTAGCGAGAGACAAGTTGATTGATGGTTCTGGAGAGCCTTTCTTTGTGCTCAACAGTGATGTGATTAGTGAGTACCCGCTCAGAGAAATGATTGAGTTTCACAAAGCTCATGGTGGGGAAGCCTCC…	MKALILVGGFGTRLRPLTLSFPKPLVDFANKPMILHQIEALKAVGVDEVVLAINYQPEVMLNFLKDFEAKLEIKITCSQETEPMGTAGPLALARDKLIDGSGEPFFVLNSDVISEYPLREMIEFHKAHGGEASIMVTKVDEPSKYGVVVMEETTGKVEKFVEKPKLYVGNKINAGIYLLNPSVLDKIELRPTSIEKETFPKIAAAQGLYAMVLPGFWMDIGQPKDYITGLRLYLDSLRKKSPAKLTTGAHIVGNVLVDETAKIGEGCLIGPDVAIGPGCVVESGVRLSRCTVMRGARIKKHACVSSSIIGWHSTVGQWARIENMTILGEDVHVGDEIYTNGGVVLPHKEIKSNILKPEIVM*
	BnaA_GMP2	BnaA_GMP2	GSBRNA2T00083141001	MF1	chrA02	10241481	10245317	505	55868.1	19	segmental	AT1G74910.3	ATGGGGAGCTCAACGGAGGAGAAAGTGGTGGCTGTGATCCTTGTCGGTGGTCCGACCAAAGGTACTCGATTCCGACCATTGTCCCTGAATATTCCAAAGCCTCTGTTTCCCATTGCCGGACAACCAATGGTGCATCACCCTATCTCCGCTTGTAAAAGGATTCCAAACCTAGCTCAAGTTTATCTTCTTGGCTTCTATGAGGAAAGGGAGTTTGCACTTTACGTCTCTGCCATTTCCAATGAACTCAAAGTCCCTGTCAGATATCTGAGGGAAGACAAGCCACATGGTTCTGCTGGTGGGTTGTATCACTTTAGAAACCTAATCATGGAAGATAACCCGTCTCATATCTTCCTACTTAACTGTGATGTTTGCTGCAGCTTCCCCTTGCCTGAGATGCTC…	MGSSTEEKVVAVILVGGPTKGTRFRPLSLNIPKPLFPIAGQPMVHHPISACKRIPNLAQVYLLGFYEEREFALYVSAISNELKVPVRYLREDKPHGSAGGLYHFRNLIMEDNPSHIFLLNCDVCCSFPLPEMLEAHRKYGGIGTLLVIKVSPESASQFGELVADPVTNELLHYTEKPETFVSDRINCGVYVFTPEIFTAIRDVSSQRNDTATLRRVSSYEALQPATRIPADFVRLDQDILSPLAGKKQLYTYETMDFWEQIKSPGPTGWSSLVSDRINCGVYVFTPEIFTAIRDVSSQRNDTATLRRVSSYEALQPATRIPADFVRLDQDILSPLAGKKQLYTYETMDFWEQIKSPGMSLRCSELYLSQFRLTSPHMLAIGDGTKSAIVIGDVYIHPSA…
	BnaA_GMP3	BnaA_GMP3	GSBRNA2T00081914001	LF	chrA07	22131544	22134537	413	45339.2	15	segmental	AT1G74910.3	ATGGTGAGCTCGATGGATGAAAAAGTGGTGGCTGTGATCATGGTCGGTGGTCCAACCAAAGGTACTCGATTCCGACCATTGTCTCTGAATATTCCAAAGCCTCTGTTTCCTATTGCGGGACAACCAATGGTGCATCATCCAATTTCAGCGTGTAAAAGGATTCCTAATTTAGCTCAAATCTATCTTGTCGGTTTCTATGAGGAAAGGGAGTTTGCACTTTATGTCTCTGCCATTTCCAATGAACTCAAAGTTCCTGTCAGATATCTCAGAGAAGACAAGCCACATGGTTCAGCTGGTGGTCTGTATCACTTTAGAAATCTAATCATGGAAGATGACCCGTCTCATATCTTCCTGCTTAACTGTGATGTCTGCTGCAGTTTCCCCTTGCCTGAAATGCTC…	MVSSMDEKVVAVIMVGGPTKGTRFRPLSLNIPKPLFPIAGQPMVHHPISACKRIPNLAQIYLVGFYEEREFALYVSAISNELKVPVRYLREDKPHGSAGGLYHFRNLIMEDDPSHIFLLNCDVCCSFPLPEMLEAHRKYGGIGTLLVIKVSPESASQFGELVADPVTNELLHYTEKPETFVSDRINCGVYVFTPDIFTAIRDVSSQTKDTATLRRVSSVEALQPATRNSTDFVRLDQDILSPLAGKKQLYTYETMDFWEQIKSPGMSLRCSELYLSQFRLTSPQVLASGDGTKSAIVTGDVFIHPSAKVHPTAKIGPNVSISANARVGPGVRLISCIILDDVEIMENAVVTNAIVGWKSSIGRWSRAEGVYNSKLGVTILGDSVAVEDEVVVTSSIVLP…
	BnaA_GMP5	BnaA_GMP5	GSBRNA2T00067434001	MF1	chrA03	26092205	26095012	321	35566.5	3	segmental	AT4G30570.1	ATGAAGGATCTTATTCTAGTTGGAGGATTTGGAACTCGATTGAGACAGCTTACGTTCAGCATGCCAAAACCCCTTGTTGATTTTGGTAACAAGCCCATGATTTTGCATCAGATTGAAGCAGTAAAAGCTGCTGGTGTTACTGAAGTTGTATTAGCTATCAACCACCAACAACCAGAGGTCATGTTGAATTTTGTGAAAGAATATGAGAAGAAGCTTGATATGAAGATCACCTTTTCTCAAGAAACCGAACCCCTCGGGACAGCAGGGCCTCTCGCTTTGGCTCGGGACAAGCTCATCGACGAATCAGGCAAACCCTTTTTCGTGCTCAACAGCGATGTCATCTGCGAATATCCACTCCTCGAGATGATCCAATTCCACAAGAACCACGGCGCTGAAGCT…	MKDLILVGGFGTRLRQLTFSMPKPLVDFGNKPMILHQIEAVKAAGVTEVVLAINHQQPEVMLNFVKEYEKKLDMKITFSQETEPLGTAGPLALARDKLIDESGKPFFVLNSDVICEYPLLEMIQFHKNHGAEASIMVTKVDDPSKYGVVVMEEASEARVERFVQKPKHFVGDKINAGIYLLNPSVLDRIELRRTPIEKEIFPKIASEKKLYAMVLPGFWMDIGQPKDYLTGQRMYLNYLRKNAPGELLVSSGDDVIGNVMADETAVIGERCLIGPDVVIGAGCVIEPGVRLFGCTVMRGVRIKEHACVSDSIVGWDSTVGS*
	BnaA_GME.a	BnaA_GME.a	GSBRNA2T00144298001	LF	chrA06	19982241	19985652	430	48698.6	8	segmental	AT5G28840.2	ATGCTCCTTTTTTTTAGAGAGCGGTGTTGCTGTGTCCAAGCCTCCTCGTCTTCTTGTGAAAGCTTGTATATATACGATTGCTCTCCCTCCTCCGCTCAAATCCTTCACCTCTCTCTCTGCATTATCTCTTCACATTCTCTAAGGTCTCTCAGAATGGCTGCAGCTACCAATGGAAGTACTGACTACGGTGCCTACACATACAAGGAGCTTGAGAGGGAGCTCTACTGGCCTTCCGAGAAGCTGAGGATCTCCATCACCGGCGCTGGAGGTTTCATCGCTTCCCACATTGCTCGCCGTCTGAAGCACGAGGGCCATTACGTCATTGCTTCTGACTGGAAGAAGAATGAGCACATGACTGAGGACATGTTCTGCGACGAGTTCCACCTTGTTGACCTCAGG…	MLLFFRERCCCVQASSSSCESLYIYDCSPSSAQILHLSLCIISSHSLRSLRMAAATNGSTDYGAYTYKELERELYWPSEKLRISITGAGGFIASHIARRLKHEGHYVIASDWKKNEHMTEDMFCDEFHLVDLRVMENCLKVTDKVDHVFNLAADMGGMGFIQSNHSVIMYNNTMISFNMIEAARINGIKRFFYASSACIYPEFKQLETTNVSLKESDAWPAEPQDAYGLEKLATEELCKHYNKDFGIECRIGRFHNIYGPFGTWKGGREKAPAAFCRKALTSTDRFEMWGDGLQTRSFTFIDECVEGVLRLTKSDFREPVNIGSDEMVSMNEMAEMVLSFEEKKLPIHHIPGPEGVRGRNSDNNLIKEKLGWAPTMRLKEGLRITYFWIKEQIEKEKAK…
	BnaA_GME.b	BnaA_GME.b	GSBRNA2T00055390001	MF1	chrA02	22392214	22395002	408	46249.6	7	segmental	AT5G28840.2	ATGGCGTCAACCACCAATGGAAGTACTGACTATGGTGCCTACACATACGAGGACCTCTCTCGAGAGCTTTACTGGCCTTCTCACAAGCTCAAGATATCAATCACAGGAGCCGGAGGTTTCATAGCCTCCCACATCGCTCGCCGTCTAAAGCACGAGGGCCATTACGTCATTGCATCCGACTGGAAGAAGAATGAGCACATGACTGAAGACATGTTCTGCGATGAGTTCCACCTCGTTGATCTCAGGGTCATGGAGAATTGCCTCAAGGTTACCGATGGCGTTGATCACGTCTTTAACTTGGCTGCTGATATGGGCGGTATGGGTTTCATCCAGTCCAACCACTCTGTTATCATGTATAACAATACTATGATCAGCTTTAATATGATTGAGGCTGCTAGG…	MASTTNGSTDYGAYTYEDLSRELYWPSHKLKISITGAGGFIASHIARRLKHEGHYVIASDWKKNEHMTEDMFCDEFHLVDLRVMENCLKVTDGVDHVFNLAADMGGMGFIQSNHSVIMYNNTMISFNMIEAARINGIKRFFYASSACIYPEFKQLETTNVSLKESDAWPAEPQDAYGLEKLATEELCKHYNKDFGIECRIGRFHNIYGPFGTWKGGREKAPAAFCRKALTSTDRFEMWGDGLQTRSFTFIDECVEGVLSERLINIFSYKTFYYRISISLNINLNVTALLTKSDFREPVNIGSDEMVSMNEMAEMVLSFEEKKLPIHHIPGPEGVRGRNSDNNLIKEKLGWAPTMRLKEGLRITYFWIKEQIEKEKAKGSDVSLYGSSKVVGTQAPVQLG…
	BnaA_VTC2.a	BnaA_VTC2.a	GSBRNA2T00149512001	LF	chrA01	8179413	8182473	434	48082.8	7	segmental	AT4G26850.1	ATGTTGAAAATCAAGAGGGTTCCGACTGTTGTGTCTAATTACCAGAAGGATGAGTCTGCTGATGAATCCGTCGGCTGTGGACGGAACTGCCTCGGTGCTTGTTGTATTAACGGGGCAAGGCTTCCGTTGTACGCATGCAAGAAGCTGGATAAATCTGGCGCCGGAGAGAAGCCGGTGGCTTTTCTTGAGTCCCTCGTCCTCGGAGAGTGGGAGGATAGGTTCCAAAGAGGACTCTTTCGCTACGATGTCACTGCCTGCGAGACCAAAGTGATCCCGGGGAAGTATGGTTTCGTTGCTCAGCTAAACGAGGGTCGTCACCTGAAGAAGAGGCCAACCGAGTTCCGTGTAGATAAGGTTTTGCAGTCTTTTGATGGCAACAAGTTCAACTTCACTAAAGTT…	MLKIKRVPTVVSNYQKDESADESVGCGRNCLGACCINGARLPLYACKKLDKSGAGEKPVAFLESLVLGEWEDRFQRGLFRYDVTACETKVIPGKYGFVAQLNEGRHLKKRPTEFRVDKVLQSFDGNKFNFTKVGQEELLFQFEAGEDGEVQFFPCMPLDAENSPSVVAINVSPIEYGHVLLIPRVLDCLPQRIDHKSLLLALHMAAEAANPYFRLGYNSLGAFATINHLHFQAYYLAMPFPLEKAPSKKMVTTASGVKISELLSYPVRSLLFEGGSSMQDLSDTVSDACVCLQNNNIPFNILIADCGRQIFLMPQCYAEKQALGEVSPEVLETQVNPAVWEISGHMVLKRKEDYEGASEENAWRLLAEASLSEERFKEVNALIFEAIGCSYQEEELEGT…
	BnaA_VTC2.b	BnaA_VTC2.b	GSBRNA2T00078894001	MF2	chrA08	12164588	12166872	441	48914.8	6	segmental	AT4G26850.1	ATGCTGAAAATCAAGAGAGTTCCGACCGTAGTGTCTAACTACCAAAAGGATGAAGCTTCGGATGAATCTGTCGGCTGTGGACGGAACTGTCTCGGAGCTTGCTGTCTTAACGGTGCAAGGCTTCCGTTGTACTCTTGCAAGAAACTGGAAAACTCCGGCACCGGAGAGAAGCTTGTGATCAGCCACGAAGCTAGAGAGCCTCCTGTGGCTTTTCTGGAGTCCCTTGTCCTTGGAGAGTGGGAGGATAGGTTCCAAAGAGGACTCTTTCGCTACGATGTCACTGCCTGCGAAACCAAAGTGATCCCGGGGAAGTATGGATTCGTTGCTCAGCTAAACGAAGGTCGTCACCTGAAGAAGAGACCCACCGAGTTCCGTGTGGACAAGGTTTTGCAGTCTTTT…	MLKIKRVPTVVSNYQKDEASDESVGCGRNCLGACCLNGARLPLYSCKKLENSGTGEKLVISHEAREPPVAFLESLVLGEWEDRFQRGLFRYDVTACETKVIPGKYGFVAQLNEGRHLKKRPTEFRVDKVLQSFDGNKFNFTKVGQEELLFQFEAGEDCDVQFFPCMPLDAENSPSVVAINVSPIEYGHVLLIPRVLDCLPQRIDHKSLLLALHMAAEAANPYFRLGYNSLGAFATINHLHFQAYYLAMPFPLEKAPSKKMITTVSGVKISELVNYPVRSLLFEGGTSMQDLSDTVSDACVCLQENNIPFNILISDSGRQIFLMPQCYAEKQALGEVSPELLETQVNPAVWEISGHMVLKRKEDYEGASEENAWRLLAEASLSEERFKEVNALIFDAIGC…
	BnaA_VTC2.c	BnaA_VTC2.c	GSBRNA2T00085979001	MF1	chrA03	24809659	24811870	398	44605.2	6	segmental	AT4G26850.1	ATGTTGAAAATCAAGAGGGTTCCGACCGTCGTGTCTAATTACCAAAAGAATGAGGCTTCCGATGGTTCTGTTGGCGGCTGTGGACGGAACTGCCTCAGAGCTTGTTGTGTTGACATGGCAAGGCTTCCTTTGTACGTCTGCAATAAAGTGGAAGACTCCGGAGAGAAAGCTAGAGAGCCTCCGGTGGCTTTTCTCGAGTCCCTTGTCCTCGGCGAGTGGGAGGATAGGTACCAAAGAGGACTCTTTCGCTACGATCTCACTGCCTGCGTAACCAAAGTCATCCCGGGGAAGTATGGCTTTATTGCTCAGCTTAACGAGGGCCGTCACCTAAAGAGGCCAACCGAGTTCCGTGTAGATAAGGTTTTGCAGTCTTTCGATGGCAACAAATTCAACTTCACT…	MLKIKRVPTVVSNYQKNEASDGSVGGCGRNCLRACCVDMARLPLYVCNKVEDSGEKAREPPVAFLESLVLGEWEDRYQRGLFRYDLTACVTKVIPGKYGFIAQLNEGRHLKRPTEFRVDKVLQSFDGNKFNFTKVSQEELLFQFEAGEYEEAQFLPCMPLLAENSPSVVAINVSPIEYGHVLLIPRVLDCLPQRMDHKSMLLALHMASEAKNPYFRVGYNSLGAFATINHLHFQAYYLAMPFPLEKASSKEMITTDNGVKVSELLSYPMRGLLFEGGNSMQDLSDTVSDACIYLQNSNVPFNVLISNCGRQIFLMPQCYAEKQALGEISTEVWEAQVNPAVWEISGHMVLKRKEDYEGATEEKACRLLADASLSEERFKEVNALIFEAIGCSKPRGGA*
	BnaA_VTC5	BnaA_VTC5	GSBRNA2T00013022001	MF2	chrA02	4576281	4582446	577	64583.9	8	segmental	AT5G55120.1	ATGGCGCAATTCATGAAGCTACTCGTGACAATAGCATTAACAATGGCAATCACAGTCGCCATCATCACCACCAGAACCAACACCACCACCACAACATTTGCTCTCGAAGATCCTCTTAAGGACCATACACCACCAGGAGCGGTTAAGGTCAGACCGAGTCGGTTCTTGGCAGAAAAAGTAGACAACGGTCAAGGACCTAAAGCACGTAACCCAAATGCAGCTGACCATTGCAACAAGGATCCAGAGATATGCAGCAGCAGCTATTACAGCACCGGAGCAAACTCTACATTGGCTTGTTGCAACAACAAGTGTATGGATTTATCAACCGACGACAAAAACTGCGGTGCGTGTAAGAACAAATGCAAGTTCGGGCAAACATGTTGTCGCGGTCAGTGCGTT…	MAQFMKLLVTIALTMAITVAIITTRTNTTTTTFALEDPLKDHTPPGAVKVRPSRFLAEKVDNGQGPKARNPNAADHCNKDPEICSSSYYSTGANSTLACCNNKCMDLSTDDKNCGACKNKCKFGQTCCRGQCVYVAYDKRHCGECNHRCELGELCVYGLFNLERAIGFFLLRMLLKIKRVPAVVSNHQKDETAEEEGEECGRKCCINGERLPLYTCKHLEKPAEENVTFLESLLLGEWEDRFQRGLFRYDVTACETKVIPGKYGFIAQLNEGRHLQKRPTEFRVDQVLQPFDVNKFNFTKVSQEELLFQFEAGMPLDVDNSPSVVAINVSPIEYGHVLLIPRILDCLPQRIDHKSLLLALHMAVEAANPYFRVGYNSLGAFATINHLHFQAYYLAMPFP…
	BnaA_VTC4	BnaA_VTC4	GSBRNA2T00003628001	LF	chrA05	22593171	22595433	271	28969.1	12	segmental	AT3G02870.3	ATGGCTGAAAATGGTTCACTAGATCAGTTCCTGGCTGCTGCCGTTGATGCCGCTCAAAAAGCTGGACAGGTCATTCGTAAAGGCTTTTACGAGACCAAACATGTCGAACACAAAGGCCAGGTGGATCTGGTGACTGAGACTGATAAAGGATGTGAAGAGCTCGTGTTTAACCATCTCAAACAGCTTTTTCCCAGTCACAAGTTCATCGGAGAAGAAACAACAGCTGCGAATGGTGTGACTGAACTAACTGACGAACCAACTTGGATCGTTGATCCTCTTGATGGAACTACAAACTTCGTTCACGGGTTCCCTTTTGTGTGTGTTTCCATTGGCCTTACCATTGGGAAAGTACCTGTGGTTGGCGTCGTCTATAATCCTATCATGGATGAGCTATTCACC…	MAENGSLDQFLAAAVDAAQKAGQVIRKGFYETKHVEHKGQVDLVTETDKGCEELVFNHLKQLFPSHKFIGEETTAANGVTELTDEPTWIVDPLDGTTNFVHGFPFVCVSIGLTIGKVPVVGVVYNPIMDELFTGVQGKGAFLNGKPIKVSTQSELVTALLLAEAGTKRDKATLDDATNRINSLLTKVRSLRMGGSCALDLCGVACGRGDIFYEIGFGGPWDIAAGIVIVREAGGLIFDPSGKELDITSQRIAASNASLKELFVEALRLTNV*
	BnaA_GDH.a	BnaA_GDH.a	GSBRNA2T00083259001	MF1	chrA03	27469546	27471072	323	34884	5	segmental	AT4G33670.1	ATGTCGATTCCTCAGGCCAAGATGGAGCTTCGTCCTCTGGGAAACACAGGTCTCAAAGTTAGCTCCATCGGCTTTGGCGCCTCTCCCCTCGGAAGCGTCTTCGGTCCAGTCGCCGAAGTCGATGCAGTCGCCACCGTACGCGAGGCGTTCCGACAAGGCATTAACTTCTTCGACACTTCCCCGTATTATGGAGGAACGCTGTCGGAGAAGATGCTTGGCAAGGGACTCAAGGCACTCCAAGTCCCTAGAAGTGACTACATTGTTGCAACCAAGTGTGGACGTTACGAAGAAGGCTTTGACTTCAGCGCTGAGAGAGTAACAAAGAGCATAGACGAGAGCTTGGAGAGGCTTCAGCTAGACTACGTTGACATACTTCATTGCCACGACATCGAGTTCGGT…	MSIPQAKMELRPLGNTGLKVSSIGFGASPLGSVFGPVAEVDAVATVREAFRQGINFFDTSPYYGGTLSEKMLGKGLKALQVPRSDYIVATKCGRYEEGFDFSAERVTKSIDESLERLQLDYVDILHCHDIEFGSLDQIVSETIPALQKLKQDGKTRFIGITGLPLDIFTYVLDRVPPGTVDVILSYCHYGVNDSTLVDLVPYLKGKGVGVISASPLAMGLLTEQGGPEWHPASPELKTACKAAAAHCKSKGKKITKLALQYSLANKEISSVLVGMSSVSQVEENVAAVKELEDLGMDQETLSEVEAILEPVKNQTWPSGVDQK*
	BnaA_GDH.b	BnaA_GDH.b	GSBRNA2T00089478001	MF2	chrA08	10438239	10440118	316	34737.7	5	segmental	AT4G33670.1	ATGGAGCTTCGGCCTCTCGGGAATACAGGGCTTAAGGTCAGCGCAGTTGGTTTTGGCGCATCTCCGCTCGGAAGTCATTACACTCCAGTCGCTCAAGATGATGCCATCGCCGCCGTGCGTGAGGCTTTCCGACACGGTGTCAACTTCTTTGACACCTCCCCGTATTATGGAGGAACAGTTTCTGAGAAAGTGCTTGGTAAGGCGCTCAAGGCTCTACAAGTACCTAGAAGTGACTATATTGTGGCGACCAAGTGTGGACGTTATGAAGACGGTTTTGACTTCAGCGCTGAAAGAGTAAGAAAGAGCATCGACGAGAGCTTGGAGAATCTTCAGCTAGATTATGTTGACATACTTCATTGCCATGACATTGAGTTCTGGTCTCTTGATCAGATTGTGAGT…	MELRPLGNTGLKVSAVGFGASPLGSHYTPVAQDDAIAAVREAFRHGVNFFDTSPYYGGTVSEKVLGKALKALQVPRSDYIVATKCGRYEDGFDFSAERVRKSIDESLENLQLDYVDILHCHDIEFWSLDQIVSETIPTLQKLKEEGKIRFIGITGLPFNVFTYVLDRVPPRTIDVILSYCHYSINDSTLLDMLPYFKSKGVGVITASPLSMGLFTEQGPPEWHPASPEIKSACKFAVAHCKSKGKKITKLALQYSLANKAISSVLVGMGSVSEVEENVTAFTELEGLGMDQETLSEVEAILEPIKNLTWPSGVDHK*
	BnaA_GLDH	BnaA_GLDH	GSBRNA2T00063055001	LF	chrA06	9639450	9642520	601	67924.6	6	segmental	AT3G47930.2	ATGCTCCGATCACTTCTCCTCCGCCGCTCCTCCAACGCCCGTTCGCTTCGAACCCCAACTTCACCATTTCCCCCTCTCCGCACTCTCTGCACTTCCGGTCAGACCTTGACTCCACCCCCTCCACCGCCGCCGCCTCCGATTTCATCCTCCGCCTCAGAAAAGGAGTTCCGTAAGTACGCCGGATACGCAGCACTGGCTCTCTTCTCCGGCGCCGCAACTTACTTCTCCTTCCCCTTCCCCGAGAACGCCAAACACAAGAAGGCTCAAATCTTCCGGTACGCTCCTCTCCCGGAAGATCTCCACACGGTCTCTAACTGGAGTGGGACTCACGAGGTCCAGACCAGGAACTTTAACCAGCCGGAGACTCTCGCTGATCTCGAAGCTCTCGTCAAGGAAGCT…	MLRSLLLRRSSNARSLRTPTSPFPPLRTLCTSGQTLTPPPPPPPPPISSSASEKEFRKYAGYAALALFSGAATYFSFPFPENAKHKKAQIFRYAPLPEDLHTVSNWSGTHEVQTRNFNQPETLADLEALVKEAHEKKNRIRPVGSGLSPNGIGLSRSGMVNLALMDKVLEVDKEKKRVRVQAGIRVQQLVDAIQEYGLTLQNFASIREQQIGGIIQVGAHGTGARLPPIDEQVIGMKLVTPAKGTIQLSKDKDPELFHLARCGLGGLGVVAEVILQCVERQELVEHTYVSTLEEIKKNHKKLLSTNKHVKYLYIPYTDTVVVVTCNPVSKWSGAPKDKPKYTTDEALKHVRDLYRESIVKYRVQDSSKKTPDSREPDINELSFTELRDKLIALDPLNDV…
	BnaC_PGI1.a	BnaC_PGI1.a	GSBRNA2T00154458001	MF1	chrC07	40144082	40147509	614	66875.2	14	segmental	AT4G24620.2	ATGGCCTCCTCTCTCTCAGGCCTCTTCTCTTCCTCTCTCAAACCGTCCAAAACCCTCTCCGTCAAAGCATTGTCGGCGCCGCCGACAAGAGGAGGAGACTCCTTCTCTTTCCCACACACCTCCAAACCCTCACACCTACCGTTGACTCTCTCCGCTTCTCGCTCCGACATTTCTCACACGGACGCCGCCACCGCCGCCAAGAAGGAGCTGATCAAAGATCCAGATGCGCTCTGGGAGCGGTACCTCGATTGGCTGTATCAGGAGAAGGACCTCGGGCTGTATCTCGACGTCAGCCGCGTCGGATTCACCGATGAGTTTGTGGTCGACATGGAGCATAGGTTCAAATCCGCGTTCAAGGCTATGGACGAGCTTGAGAAAGGGTCTATAGCGAATCCGGAC…	MASSLSGLFSSSLKPSKTLSVKALSAPPTRGGDSFSFPHTSKPSHLPLTLSASRSDISHTDAATAAKKELIKDPDALWERYLDWLYQEKDLGLYLDVSRVGFTDEFVVDMEHRFKSAFKAMDELEKGSIANPDEGRMVGHYWLRNSSLVPKPTLKTLIENTLDSICSFADDIIAGKIKPPSSPRFTQILSVGIGGSALGPQFVAEALAPDNPPLKIRFIDNTDPAGIDHQIAQLGPELASTLVIVISKSGGTPETRNGLLEVQKAFREAGLNFAKQGVAITQENSLLDNTARIEGWLARFPMYDWVGGRTSVMSAVGLLPAALQGIDIREMLAGAAIMDEATRTTSLKNNPAALLAMCWYWASDGVGSKDMVILPYKDSLLLFSRYLQQLVMESLGKEF…
	BnaC_PGI1.b	BnaC_PGI1.b	GSBRNA2T00116085001	LF	chrC01	11296697	11300265	615	66977.2	14	segmental	AT4G24620.2	ATGGCCTCTCTCTCAACCCTCTACTCTTCTTCTCCTTCTCTCAAACAGTCCACCGTTAAAGCATTCACGTCTCCGACGACCAGAGGAGACTCCTTCTCTTTCCCACACACCTCCAAACCAACAACACACCTACCGTTGACTCTCTCCGCGTCACGCGCCGACATTTCCCACTCTGATGCCGCCGCCGCCGCCAAGAAGGAGCTCATCAAAGACCCCGATGCGCTCTGGAAACGCTACCTCGACTGGCTATACCAGCAGAAGGACATTGGACTGTACCTCGATGTCAGCCGCGTCGGGTTCACTGACGAGTTCGTGGTCGAAATGGAGGAGAGATTCAAATCTGCGTTTAAGGCTATGGAGGAGCTTGAGAAAGGGTCTATAGCGAATCCAGACGAAGGG…	MASLSTLYSSSPSLKQSTVKAFTSPTTRGDSFSFPHTSKPTTHLPLTLSASRADISHSDAAAAAKKELIKDPDALWKRYLDWLYQQKDIGLYLDVSRVGFTDEFVVEMEERFKSAFKAMEELEKGSIANPDEGRMVGHYWLRNSGLAPRPGLKTLIENTLDSICSFADDIVSGKIKPPSSTVGRFTQILSVGIGGSALGPQFVAEALAPDNPPLKIRFIDNTDPAGIDHQIAQLGPELASTLVIVISKSGGTPETRNGLLEVQKAFRDAGLNFAKQGVAITQENSLLDNTARIEGWLARFPMYDWVGGRTSVMSAVGLLPAALQGIDIREMLAGAGIMDEATRTTSLKNNPAALLAMCWYWASDGVGSKDMVILPYKDSLLLFSRYLQQLVMESLGKEF…
	BnaC_PGI2	BnaC_PGI2	GSBRNA2T00100744001	MF2	chrC09	13874726	13878331	365	40140.3	15	segmental	AT5G42740.1	ATGACGTCACCAACAGCTCTGATTTGTGAGACCCAGGCCTGGAAGGATTTGAAGGGGCATGTTGAAGATATTAACAAGACTCATTTGCGTGATTTGATGAGTGATGCACACAGATGCGAGTCCATGATGTTGGAATTTGAGGGGCTCCTGTTGGATTATTCTCGACAGCGTGCAACTGTGGAGACAATGGACAAGCTTCTGAACTTGGCTAAGGCTGCACAGTTGTCAGAGAAGATCAGCCGCATGTTCAACGGTGAACATATTAACAGTACGGAGAACAGGTCAGTGCTTCATGTTGCACTCCGTGCTCCAAAGGATGCATTTATTAAGGCCGATGGGAAGAATGTGGTTCCTGAAGTGTGGAATGTTTTAGACAAGATCAAGGATTTTTCTGAGAAA…	MTSPTALICETQAWKDLKGHVEDINKTHLRDLMSDAHRCESMMLEFEGLLLDYSRQRATVETMDKLLNLAKAAQLSEKISRMFNGEHINSTENRSVLHVALRAPKDAFIKADGKNVVPEVWNVLDKIKDFSEKIRSGSWVGATGKPLKDVIAIGIGGSFLGPLFVHTALQTDPEAAECAKGRQLRFLANIDPVDVARNISGLNPETTLVVVVSKTFTTAETMLNARTLRNWITTALGAQAVAKHMVAVSTNLALVEKFGIDPNNAFAFWDWVGGRYSVCSAVGVLPLSLQYGFSVVEKFLKGASSIDKHFQSTPFEKNIPVLLGLLSVWNVSFLGYPARAILPYSQALEKFAPHIQQACELGFPL*
	BnaC_PMI1.a	BnaC_PMI1.a	GSBRNA2T00076256001	LF	chrC05	42799439	42801570	436	48708.6	5	segmental	AT3G02570.1	ATGGAGATCGCTACTGTCGTCAAGGCAAATGGCGGTTACGAAGCGGATCGACGACGACGGCTCCGCCGGTTGAGATGCTCCGTGAAGGACTACGCTTGGGGCAAAATCGGGTCGGATTCACTCGTTTACAGAGTCTACGCGGCGAATTCGGATCAACCAATCGATTCGACGCGTCCTTACGCGGAGCTTTGGATGGGGACTCACGAGTCAGGTCCGAGTTACTTGGAGGATGATGATGCTGATGGTGGCTCCGATGGCGTAACGCTGAGATCGTGGATTGCTGAAAACCCTGAGGCTCTTGGAGATAGGGTTTTGGAGAAATGGGGTTGCGATCTTCCCTTTCTCTTCAAGGTGTTGTCGGTGGGAAGGGCCTTGTCGATTCAGTCACATCCAGATAAG…	MEIATVVKANGGYEADRRRRLRRLRCSVKDYAWGKIGSDSLVYRVYAANSDQPIDSTRPYAELWMGTHESGPSYLEDDDADGGSDGVTLRSWIAENPEALGDRVLEKWGCDLPFLFKVLSVGRALSIQSHPDKVLAKKLHKAHPNLYKDDNHKPEMALAYTQFEALCGFIPLQELKSVIRAIPEIEELVGSEEANQVFCISEHDEEKVKSAVRTIFTLLMSAGPDTTKQIVSKLKHRLHMESQERHLTDKERLVLKLEKQYPDDIGVISAFFFNYVKLNPGEALYLGANEPHAYLFGECIEVMATSDNVVRAGLTSKPLDIQTLCSMLSYKLGFPEILKGSRIRPYITRYLPPFEEFEVDLCDLPCGASTVFPSVPGPSLLLVLQGEGRMSTDASADEI…
	BnaC_PMI2	BnaC_PMI2	GSBRNA2T00074588001	MF1	chrC02	12537313	12540160	444	48956	4	segmental	AT1G67070.1	ATGGGTGCAGACGCAATCCAAACGAACGGTGGTGATCCCGCCAAGTTAACCGTCGTAGAAGGGATCAAACGGTTGAGATGCGCCGTGAAGAACTACGAGTGGGGCAAACTCGGGCATGACTCACTGGTTGCGAGACTCCACGAGGCCAATTCAGGGAACCGTGTCGACCCGGCGGTTCCTCACGCCGAGTTGTGGATGGGTACTCACGAGTCAGGCCCGAGTCACGTTGTAAAGGAAGAGGAACTCGGGTCGGGTCATGGTGGGTCCGAATGCATGGTTACGTTGAAGTCGTGGGTTTCGGATAACCCGGATGTGCTCGGGTCTAGAGCCGTGGACAAATGGGGATGTGATCTTCCTTTCCTCTTCAAGCTTTTGTCAGTGACAAAAGCGTTGTCGATT…	MGADAIQTNGGDPAKLTVVEGIKRLRCAVKNYEWGKLGHDSLVARLHEANSGNRVDPAVPHAELWMGTHESGPSHVVKEEELGSGHGGSECMVTLKSWVSDNPDVLGSRAVDKWGCDLPFLFKLLSVTKALSIQAHPNRALAEKLHREEPLLYRDANHKPEIALAITPFQALCGFVSLKELKEVIANVPEITELVGSKAADQIFTVNEKDGDESIKSVVRLIFTQLMSASNNETKRVISEMKMRLITETNHRELSEKEKLILELEKQYPGDVGVISAFFFNYVKLNPGEALYLDADEPHAYISGDCVECMAASDNVVRAGLTPKHRDVQTLCSMLTYKLGYPEILKGFPLTPYITRYLPPFDEFEVDHCDLPTGKSTIFPAIPGPSVYLVIEGTGKLQT…
	BnaC_PMM.a	BnaC_PMM.a	GSBRNA2T00006090001	LF	chrC04	3374548	3376647	246	27858.8	10	segmental	AT2G45790.1	ATGGCGGCTAAGAAGCCAGGAGTGATCGCTTTGTTCGACGTCGACGGTACTCTCACAGCTCCAAGGAAGGAAGCTACTCCAGAACTGCTCCATTTCATCAAAGAATTGCGCAAGGTTGTCACTGTTGGAGTCGTCGGTGGATCTGATCTAACCAAGATATCTGAGCAGCTTGGCAAAACAGTTACTACTGACTATGATTATTGTTTCTCTGAGAATGGTCTTGTTGCTCACAAAGATGGGAAAACCATTGGAATCCAGAGCCTGAAGCTGCACCTTGGAGAAGATAAACTCAAGGAGTTGATAAAATTCACGCTGCACTACATTGCAGACTTGGATATTCCAATCAAAAGGGGAACATTTATAGAGTTCCGGAATGGAATGCTCAATGTGTCACCTATT…	MAAKKPGVIALFDVDGTLTAPRKEATPELLHFIKELRKVVTVGVVGGSDLTKISEQLGKTVTTDYDYCFSENGLVAHKDGKTIGIQSLKLHLGEDKLKELIKFTLHYIADLDIPIKRGTFIEFRNGMLNVSPIGRNCSQEERDEFERYDKVQNIRPKMVAELRERFAHLNLTFSIGGQISFDVFPKGWDKTYCLQYLEDFNEIHFFGDKTYEGGNDYEIYESPKTIGHSVTSPDDTMAKCKALFMS*
	BnaC_PMM.b1	BnaC_PMM.b1	GSBRNA2T00101549001	MF2	chrC03	14299267	14305451	230	26384.1	9	segmental	AT2G45790.1	ATGGCGGTCAAAAAGCCCGGAGTGATCGCGTTGTTCGACGTCGACGGTACTCTCACTGCTCCAAGGAAGGAAGCTACTCCAGAATTGCTCGAGTTCATCCGAGAATTGCGCAAGGTGGTTACTGTTGGAGTCGTCGGTGGATCTGATCTAAGCAAGATATCTGAGCAGCTTGGCAAAACAGTCACTACCGACTATGATTATTGTTTCTCTGAGAATGGCCTTGTTGCCCATAAAGATGGGAAGCCCATTGGAATCCAGAGCCTGAAGCTGTACCTTGGTGAAGATAAACTCAAGGAGTTGATAAATTTCACGCTGCACTACATTGCAGACTTGGATATTCCAATCAAAAGGGGAACATTTATAGAGTTCCGAAATGGAATGCTCAACGTGTCACCGATT…	MAVKKPGVIALFDVDGTLTAPRKEATPELLEFIRELRKVVTVGVVGGSDLSKISEQLGKTVTTDYDYCFSENGLVAHKDGKPIGIQSLKLYLGEDKLKELINFTLHYIADLDIPIKRGTFIEFRNGMLNVSPIGRNCSQEERDEFERYDKVQNIRPKMVAELRERFAHLNLTFSIGGQISFDVFPRGWDKTYCLQYLEDFNEIHFFGDKTYERNNDINASRLFNQPITYL*
	BnaC_PMM.b2	BnaC_PMM.b2	GSBRNA2T00101550001	MF2	chrC03	14305501	14307792	246	27845.7	10	segmental	AT2G45790.1	ATGGCGGCCAAGAAGCCAGGAGTGATCGCTTTGTTCGACGTCGACGGTACTCTCACTGCTCCGAGGAAGGAAGCTACTCCTGAATTGCTCGAGTTCATCCGAGAATTGCGCAAGGTGGTTACTGTTGGAGTCGTCGGTGGATCTGATCTAAGCAAGATATCTGAGCAGCTTGGCAAAACAGTCACCACCGACTATGATTATTGTTTCTCTGAGAATGGTCTTGCTGCCCATAAAGATGGGGAGCCCATTGGAATCCAGAGCCTGAAGCTGTACCTTGGCGAAGACAAACTCAAGGAGCTGATAAATTTCACGCTGCACTACATTGCAGACTTGGATATTCCAATCAAAAGGGGAACATTTATAGAATTCCGAAATGGAATGCTCAATGTGTCACCGATT…	MAAKKPGVIALFDVDGTLTAPRKEATPELLEFIRELRKVVTVGVVGGSDLSKISEQLGKTVTTDYDYCFSENGLAAHKDGEPIGIQSLKLYLGEDKLKELINFTLHYIADLDIPIKRGTFIEFRNGMLNVSPIGRNCSQEERDEFERYDKVQNIRPKMVAELRERFAHLNLTFSIGGQISFDVFPKGWDKTYCLQYLEDFNEIHFFGDKTYEGGNDYEIYESPKTIGHSVTSPDDTMAKCKALFMS*
	BnaC_PMM.c	BnaC_PMM.c	GSBRNA2T00037296001	MF1	chrC04	48134495	48136199	246	28061	10	segmental	AT2G45790.1	ATGGCGGCCAAGAAGCCAGGAGTGATCGTTTTGTTCGACGTGGACGATACTCTTACAGCTCCAAGGAAGGAAGCTACTCAAGAAATGCTCGATTTTATCCAAAAATTACGCAAGGTTGTCACTATTGGACTCGTCGGTGGATCTGATCTAGACAAGATATCTGAGCAACTTGGCAAAACAGTCACTAACGACTTTGATTATTGTTTCACTGAGAATGGTCTTGTTGCACATAAAGATGGCAAATCCATTGGAATCCAGAGCATGAAGCTGTTCCTTGGAGAAGATAAGCTCAAGGAGTTAATCAATTTCACGCTGCACTACATTGCAGACTTGGATATTCCAATCAAGAGGGGAACATTTATAGAGTTCCGAAATGGAATGATCAATGTGTCACCTATT…	MAAKKPGVIVLFDVDDTLTAPRKEATQEMLDFIQKLRKVVTIGLVGGSDLDKISEQLGKTVTNDFDYCFTENGLVAHKDGKSIGIQSMKLFLGEDKLKELINFTLHYIADLDIPIKRGTFIEFRNGMINVSPIGRNCSQEERDEFERYDKVHNIRPKMVAELRVRFAHLNLTFSIGGQISFDVFPKGWDKTYCLQYLEDFNEIHFFGDKTYEGGNDYEIYESPKTIGHSVTSPDDTMAQCKALFLY*
	BnaC_VTC1.a	BnaC_VTC1.a	GSBRNA2T00012574001	LF	chrC04	3997057	3999445	360	39369.2	4	segmental	AT2G39770.2	ATGAAGGCATTCATTCTTGTTGGAGGGTTCGGGACTCGGTTAAGACCATTGACTCTCAGTTTACCAAAGCCGCTTGTTGATTTTGCTAATAAACCCATAATCATCCATCAGATAGAGGCTCTTAAGGCTGTTGGAGTTGATGAAGTGGTTTTGACAGTCAATTACCAAGCAGAGGTGATGCTTAACTTCTTGAAGGGCGTTGAGGCAAATCTTAAAATCAAAATCACTTGCTTACGGGAGACTGAGTCTATAGGTATGGCTGGTCCTCTGGCACTAGCGAGAGACAAACTGGTTGACGGATCTGGAGAACCTTTCTTTGTCCTTAGCAGTGATGTGATTAGTGAGTATCCATTCAAAGAAATGATTGAGTTTCATAAAGCTCATGGTGGGGAAGCCTCC…	MKAFILVGGFGTRLRPLTLSLPKPLVDFANKPIIIHQIEALKAVGVDEVVLTVNYQAEVMLNFLKGVEANLKIKITCLRETESIGMAGPLALARDKLVDGSGEPFFVLSSDVISEYPFKEMIEFHKAHGGEASIMVTKVDEPSKYGVVVMEETTGKVEKFVEKPKLYVGNKINAGIYLLNPSVVDKIELRPTSIEKETFPKIAAAQGFYAMVLPGFWMDIGQPRDYITGLRLYLDSLRKKCPAKLTTGADIVGNVLVDETAKIGEGCLIGPDVAIGPGCIVESGVRLSRCTVMRGARIKKHACISSSIIGWHSTVGQWARIENMTILGEDVHVRDEIYSNGGVVLPHKEIKSNILMPGIY*
	BnaC_VTC1.c	BnaC_VTC1.c	GSBRNA2T00155190001	MF1	chrC04	45879043	45881290	361	39478.2	3	segmental	AT2G39770.2	ATGAAGGCACTCATTCTTGTTGGAGGGTTCGGTACTCGCTTGAGACCATTGACTCTAAGTTTCCCAAAGCCGCTCGTTGATTTTGCTAACAAACCCATGATCCTTCATCAGATAGAGGCGCTCAAGGCAGTTGGAGTTGATGAAGTGGTGTTAGCCATCAATTACCAGCCAGAGGTGATGCTTAACTTCTTGAAGGACTTTGAGGCGAAGCTGGAAATCAAAATCACTTGCTCACAGGAGACTGAGCCTATGGGTACTGCTGGTCCTCTGGCTTTAGCTAGAGACAAATTGGTTGATGGATCTGGAGAGCCTTTCTTTGTGCTCAACAGTGATGTGATCAGTGAGTACCCGCTCAGAGAAATGATTGAGTTTCACAAAGCTCATGGTGGTGAAGCCTCC…	MKALILVGGFGTRLRPLTLSFPKPLVDFANKPMILHQIEALKAVGVDEVVLAINYQPEVMLNFLKDFEAKLEIKITCSQETEPMGTAGPLALARDKLVDGSGEPFFVLNSDVISEYPLREMIEFHKAHGGEASIMVTKVDEPSKYGVVVMEETTGKVEKFVEKPKLYVGNKINAGIYLLNPSVLDKIELRPTSIEKETFPKIAAAQGLYAMVLPGFWMDIGQPKDYITGLRLYLDSLRKKSPGKLTTGAHIVGNVLVDETAKIGEGCLIGPDVAIGPGCVVESGVRLSRCTVMRGVRIKKHACVSSSIIGWHSTVGQWARIENMTILGEDVHVGDEIYTNGGVVLPHKEIKSNILKPEIVM*
	BnaC_GMP3	BnaC_GMP3	GSBRNA2T00103596001	LF	chrC06	34566413	34569418	413	45327.2	15	segmental	AT1G74910.3	ATGGTGAGCTCAATGGATGAGAAAGTGGTGGCTGTGATCATGGTCGGTGGTCCAACCAAAGGCACGCGATTCCGACCATTGTCCCTGAATATTCCAAAGCCTCTGTTTCCTATCGCGGGACAGCCAATGGTGCATCATCCAATTTCAGCTTGTAAAACGATTCCAAACTTAGCTCAAATCTATCTTGTTGGTTTCTATGAGGAAAGGGAGTTTGCACTTTATGTCTCTGCCATCTCCAACGAACTCAAAGTTCCTGTCAGATATCTGAGAGAAGACAAGCCACATGGTTCTGCTGGTGGTCTGTATCACTTTAGAAATCTAATCATGGAAGATGACCCGTCTCATATCTTCCTGCTTAACTGTGATGTTTGCTGCAGTTTCCCCTTGCCTGAAATGCTC…	MVSSMDEKVVAVIMVGGPTKGTRFRPLSLNIPKPLFPIAGQPMVHHPISACKTIPNLAQIYLVGFYEEREFALYVSAISNELKVPVRYLREDKPHGSAGGLYHFRNLIMEDDPSHIFLLNCDVCCSFPLPEMLEAHRKYGGIGTLLVIKVSPESASQFGELVADPVTNELLHYTEKPETFVSDRINCGVYVFTPDIFTAIRDVSSQTKDTATLRRVSSVEALQPATRNSTDFVRLDQDILSPLAGKKQLYTYETMDFWEQIKSPGMSLRCSELYLSQFRLTSPQVLASGDGTKSARVTGDVFIHPSAKVHPTAKIGPNVSISANARVGPGVRLISCIILDDVEIMENAVVTNAIVGWKSSIGRWSRAEGVYNSKLGVTILGDSVAVEDEVVVTSSIVLP…
	BnaC_GME.a	BnaC_GME.a	GSBRNA2T00091532001	LF	chrC07	32972266	32977477	506	57230.3	8	segmental	AT5G28840.2	ATGAATAAAAGCAGTTCATTTTGCATCTTAAAGAATATACTAATGTTAGTCACCAAAATCATTTTATCAAAATGTGAAATATGTTTAATATACGGAAGCAAAAAAAAATATATCAATTATAAATTGACATATTATGTCAAGTATACAAGGAAATTGATATCGATTTTGAAGGGTATATTCGTCTTTGAAGAAGAAAAAACACCAAAACTAATAGGAGTTGGGAAAAATAATAAAACGAGCGGTGTTGCTGTGTCCAAGCCTCCTCGTCTTCTTGTGAAAGCTTGTATATATACGATTGCTCTCCCTCCTCCGCTCAAATCCTTCACCTCTCTCTCTCTCTCTCCCTGCATTATTTCTTCACATTCTCTAAGGTCTCTCAGAATGGCTGCAGCTACCAAT…	MNKSSSFCILKNILMLVTKIILSKCEICLIYGSKKKYINYKLTYYVKYTRKLISILKGIFVFEEEKTPKLIGVGKNNKTSGVAVSKPPRLLVKACIYTIALPPPLKSFTSLSLSPCIISSHSLRSLRMAAATNGSTDYGAYTYKELERELYWPSEKLRISITGAGGFIASHIARRLKHEGHYVIASDWKKNEHMTEDMFCDEFHLVDLRVMENCLKVTDKVDHVFNLAADMGGMGFIQSNHSVIMYNNTMISFNMIEAARINGIKRFFYASSACIYPEFKQLETTNVSLKESDAWPAEPQDAYGLEKLATEELCKHYNKDFGIECRIGRFHNIYGPFGTWKGGREKAPAAFCRKALTSTDRFEMWGDGLQTRSFTFIDECVEGVLRLTKSDFREPVNIG…
	BnaC_GME.b	BnaC_GME.b	GSBRNA2T00120570001	MF1	chrC02	42259098	42262070	379	42737.6	6	segmental	AT5G28840.2	ATGGCTGCAAGCACCAATGGAAGTGCTGACTATGGAGCCTACACATACAAGGACCTCTCTCGAGAACTCTACTGGCCTTCTCACAAGCTCAAGATATCAATCACCGGCGCTGGAGGTTTCATAGCTTCCCACATTGCTCGCCGTTTGAAGCACGAGGGCCATTACGTCATTGCCTCCGACTGGAAGAAGAACGAGCACATGACTGAAGACATGTTCTGCGACGAGTTCCACCTCGTTGATCTCAGGGTCATGGAGAATTGCCTCAAGGTTACCGATGGCGTTGATCACGTCTTTAACTTGGCTGCTGATATGGGCGGCATGGGTTTCATCCAGTCCAACCACTCGGTTATCATGTATAACAACACCATGATCAGCTTTAATATGATCGAGGCTGCTAGG…	MAASTNGSADYGAYTYKDLSRELYWPSHKLKISITGAGGFIASHIARRLKHEGHYVIASDWKKNEHMTEDMFCDEFHLVDLRVMENCLKVTDGVDHVFNLAADMGGMGFIQSNHSVIMYNNTMISFNMIEAARINGIKRFFYASSACIYPEFKQLETTNVSLKESDAWPAEPQDAYGLEKLATEELCKHYNKDFGIECRIGRFHNIYGPFGTWKGGREKAPAAFCRKALTSTDRFEMWGDGLQTRSFTFIDECVEGVLRLTKSDFREPVNIGSDEMVSMNAMAEMILSFEEKKLPIHHIPGPEGVRGRNSDNNLIKEKLGWAPTMRLKEGLRITYFWIKEQIEKEKAKGSDVSLYGSSNVVGTQAPVQLGSLRAADGKE*
	BnaC_VTC2.a	BnaC_VTC2.a	GSBRNA2T00042189001	LF	chrC01	13218553	13221257	433	47978.7	7	segmental	AT4G26850.1	ATGTTGAAAATCAAGAGGGTTCCGACTGTCGTGTCTAATTACCAGAAGGATGAGTCTGCTGATGAATCCGTCGGCTGTGGACGGAACTGCCTCGGTGCTTGTTGCATTAACGGGGCAAGGCTTCCGTTGTATGCCTGCAAGAAACTGGATAAATCCGGTGTTGGAGAGAAGCCGGTAGCTTTTCTCGAGTCCCTCGTCCTTGGAGAGTGGGAGGATAGGTTCCAAAGAGGACTCTTCCGCTACGATGTGACAGCCTGCGAGACCAAAGTGATCCCGGGGAAGTACGGTTTCGTTGCTCAGCTAAACGAGGGTCGTCACCTGAAGAAGAGACCCACCGAGTTTCGTGTAGATAAGGTTTTGCAGTCTTTTGATGGCAACAAGTTCAACTTCACTAAAGTT…	MLKIKRVPTVVSNYQKDESADESVGCGRNCLGACCINGARLPLYACKKLDKSGVGEKPVAFLESLVLGEWEDRFQRGLFRYDVTACETKVIPGKYGFVAQLNEGRHLKKRPTEFRVDKVLQSFDGNKFNFTKVGQEELLFQFEAGEDSEVQFFPCMPLDAENSPSVVAINVSPIEYGHVLLIPRVLDCLPQRIDHKSLLLALHMAAEAANPYFRLGYNSLGAFATINHLHFQAYYLAMPFPLEKAPSKKLTTTASGVKISELLSYPVRSLLFEGGSSMQDLSDTVSDACVCLQSNNIPFNILITDCGRQIFLMPQCYAEKQALGEVSPEVLETQVNPAVWEISGHMVLKRKEDYEGASEENAWRLLAEASLSEERFKEVNALIFEAIGCSDQEELEGTI…
	BnaC_VTC2.b	BnaC_VTC2.b	GSBRNA2T00104466001	MF2	chrC08	17482099	17484438	432	47906.7	7	segmental	AT4G26850.1	ATGCTGAAAATCAAGAGGGTTCCGACCGTAGTGTCTAACTACCAAAAGGATGAAGCTTCGGATGAATCTGTCGGCTGTGGACGGAACTGTCTCGGAGCTTGCTGTCTGAACGGTGCAAGGCTTCCGTTGTACGCTTGCAATAAACTGGAAAAATCCGGCACCGGAGAGAAGCCTCCTGTGGCTTTTCTGGAGTCCCTTGTCCTTGAAGAGTGGGAGGATAGGTTCCAAAGAGGGCTCTTTCGCTACGATGTCACTGCCTGCGAAACCAAAGTGATCCCGGGGAAGTATGGATTCGTTGCTCAGCTAAACGAGGGTCGTCACCTAAAGAAGAGGCCTACCGAGTTCCGTGTGGACAAGGTTTTGCAGTCTTTTGATGGCAACAAGTTCAACTTCACCAAA…	MLKIKRVPTVVSNYQKDEASDESVGCGRNCLGACCLNGARLPLYACNKLEKSGTGEKPPVAFLESLVLEEWEDRFQRGLFRYDVTACETKVIPGKYGFVAQLNEGRHLKKRPTEFRVDKVLQSFDGNKFNFTKVGQEELLFQFEAGEDCEAQFFPCMPVDAENSPSVVAINVSPIEYGHVLLIPRVLDCLPQRIDHKSLLLALHMAAEAANPYFRLGYNSLGAFATINHLHFQAYYLAMPFPLEKAPSKKMITTVSGVKISELVNYPVRSLLFEGGTSMQDLSDTVSDACVCLQNNNIPFNILISDSGRQIFLMPQCYAEKQALGEVSPELLETQVNPAVWEISGHMVLKRKEDYEGASEENAWRLLAEASLSEERFKEVNALIFEAIGCSNQEEELEG…
	BnaC_VTC2.c	BnaC_VTC2.c	GSBRNA2T00154617001	MF1	chrC07	40818324	40820292	399	44766.4	6	segmental	AT4G26850.1	ATGTTGAAAATCAAGAGGGTTCCGACCGTCGTGTCTAATCACCAGAAGGATGAGGCTTCCGATGGTTCTGTCGGCGGCTGTGGACGGAACTGCCTCAGAGCTTGTTGTGTTAACAGGGCAAGGCTTCCTTTGTACGTCTGCAAGAAGGTGGAAGACTCCGGAGAGAAAGCCAGAGAGCCTCCGGTGGCTTTTCTCGAGTCCCTTGTCCTCGGCGAGTGGGAGGATAGGTACCAAAGAGGACTCTTTCGCTACGATCTCACTGCCTGCGTAACCAAAGTCATCCCGGGGAAGTATGGCTTTATTGCTCAGCTTAACGAGGGTCGTCACCTAAAGAGGCCAACGGAGTTTCGTGTAGATAAGGTTTTGCAGTCTTTCGATGGCAGCAAGTTCAACTTCACT…	MLKIKRVPTVVSNHQKDEASDGSVGGCGRNCLRACCVNRARLPLYVCKKVEDSGEKAREPPVAFLESLVLGEWEDRYQRGLFRYDLTACVTKVIPGKYGFIAQLNEGRHLKRPTEFRVDKVLQSFDGSKFNFTKVSQEELLFQFEAGEDSEARFFPCMPLVAENSPSVVAINVSPIEYGHVLLIPRVLDCLPQRMDHKSMLLALHMASESKNPYFRVGYNSLGAFATINHLHFQAYYLAMPFPLEKASSKEMMITTDNGVKISELLSYPMRGLLFEGGNSMQDLSDTVSDACVCLQNNNVPFNVLISDCGRRIFLMPQCYAEKQALGEVSPEVFESQVNPAVWEISGHMVLKRKEDYEGATEEKACRLLSDASLSEERFKEVNALIFEAIGCSKPRGRA*
	BnaC_VTC5	BnaC_VTC5	GSBRNA2T00122750001	MF2	chrC02	8533444	8534253	184	20268	2	segmental	AT5G55120.1	ATGCCATTCCCAATAGAGAAAGCTCATTCGTTGAAGATCAGTACCACCAATGACGGCGTCAGAATCTCAAAGCTCATGAGTTATCCTGTGAGAGGTCTTTTCTTTGAAGGTGGAAACTCCATCAAAGATCTCTCTGATGCTGTATCAAACGCATCTGTTTGCCTTCAGAACAACAACATTCCTTTCAACATTCTCATTTCTGATTCCGGAAAACGGATCTTTCTTCTCCTTCAGTGTTATGCAGAGAAACAGGCACTAGGGGAAGTTAGCTCAGAGCTGTTGGGTACGCAAGTGAATCCAGCGGTCTGGGAGATGAGTGGTCACATGGTCCTGAAGAGAAAAGAAGATTACGAAGGAGCTTCGGAGGAGAAAGCGAGGAGTCTTCTTGCTGAAGTCTCT…	MPFPIEKAHSLKISTTNDGVRISKLMSYPVRGLFFEGGNSIKDLSDAVSNASVCLQNNNIPFNILISDSGKRIFLLLQCYAEKQALGEVSSELLGTQVNPAVWEMSGHMVLKRKEDYEGASEEKARSLLAEVSLSEERFKEVNTMIFEAIGCSGEEEEELEEESSISGGFIRVNCCTSVKGDVF*
	BnaC_VTC4	BnaC_VTC4	GSBRNA2T00153678001	MF2	chrC03	20289703	20290809	163	18060	5	segmental	AT3G02870.3	ATGGTAAAGACACGTCCATTCTCCGCTAAGTTCATCTCTTTGATTTGCCTCTTTCTCATTTTTTGTTGTTCGTTGTTTGATGAAGTTTCACTAGATCAGTTCTTGGCTGCCGCCATTAATGCAGCTCAGAAAGCGGGAGAAGTCTTTATCTTTCTCTCTCCCTTGAGTTCGATCGATCTCGTGGCTGATCATATATTAAAGCTGGATCCTTTTGGTTTACAATTTTACATTGTGCAGTTCATAGGAGAAGCAACAACAGCTGGAAATGGTGTGACAGAATTAGCAGATGAACCAACTTGGATTGTTGATCCTGTTGATGGAACTACAAACTTCGTTCACGGCTATTCACCGGTGTCCAAGGGAAAGGGAGCCTTCTTGAATGGAAAACCAATGAAAGAA…	MVKTRPFSAKFISLICLFLIFCCSLFDEVSLDQFLAAAINAAQKAGEVFIFLSPLSSIDLVADHILKLDPFGLQFYIVQFIGEATTAGNGVTELADEPTWIVDPVDGTTNFVHGYSPVSKGKGAFLNGKPMKEKERETSLLSLYVSMEYIFMCKMEDIYKDSS
	BnaC_GDH	BnaC_GDH	GSBRNA2T00099918001	MF1	chrC07	42971336	42972902	323	34940	5	segmental	AT4G33670.1	ATGTCGATTCCTCAGGCCAAGATGGAGCTTCGTCCTCTGGGAAACACAGGCCTCAAAGTTAGCTCAGTTGGCTTCGGCGCCTCTCCGCTCGGAAGCGTCTTCGGTCCAGTCGCCGAAGTTGATGCCGTCGCCACCGTACGCGAAGCGTTCCGACAAGGCATTAACTTCTTCGACACTTCCCCGTATTATGGAGGAACACTATCGGAGAAGATGCTTGGTAAAGGACTCAAGGCACTACAAGTCCCTAGAAGCGACTACATTGTTGCAACCAAGTGTGGACGTTACGAAGAAGGTTTCGACTTCAGCGCCGAGAGAGTAACAAAGAGCATCGACGAGAGCTTGGAGAGGCTTCAGCTAGACTACGTTGACATACTTCATTGCCACGACATTGAGTTCGGG…	MSIPQAKMELRPLGNTGLKVSSVGFGASPLGSVFGPVAEVDAVATVREAFRQGINFFDTSPYYGGTLSEKMLGKGLKALQVPRSDYIVATKCGRYEEGFDFSAERVTKSIDESLERLQLDYVDILHCHDIEFGSLDQIVSETIPALQKLKREGKTRFIGITGLPLDIFTYVLDRVPPGTVDVILSYCHYGVNDSTLVDLIPYLKGKGVGVISASPLAMGLLTEQGGPEWHPASPELKSACKAAAAHCKSKGKKITKLALQYSLANKEISSVLVGMSSVSQVEENVAAVRELEDLGMDQETLSEVEAILEPVKNQTWPSGVDQK*
	BnaC_GLDH	BnaC_GLDH	GSBRNA2T00024727001	LF	chrC03	46643961	46646762	600	67829.6	6	segmental	AT3G47930.2	ATGCTCCGATCACTTCTCCTCCGCCGCTCCAACGCCCGTTCGCTTCGACCCCCATTTCCCCCTCTCCGCACTCTATGCACTTCCGGTCAGACCTTGACTCCAGCCCCTCCACCGCCGCCTCCTCCTCCACCGCCGATTTCATCCTCCGCCTCAGAAAAGGAGTTCCGTAAATACGCCGGATACGCAGCACTCGCTCTCTTCTCCGGCGCCGCAACTTACTTCTCCTTCCCCTTCCCCGAGAACGCCAAACACAAGAAGGCTCAGATCTTCCGATACGCTCCTCTCCCCGAAGATCTCCACACCGTCTCTAACTGGAGTGGTACTCACGAGGTCCAGACCAGGAACTTTAACCAGCCGGAGACTCTCGCCGATCTCGAAGCTCTCGTCAAGGAAGCTCAT…	MLRSLLLRRSNARSLRPPFPPLRTLCTSGQTLTPAPPPPPPPPPPISSSASEKEFRKYAGYAALALFSGAATYFSFPFPENAKHKKAQIFRYAPLPEDLHTVSNWSGTHEVQTRNFNQPETLADLEALVKEAHEKKNRIRPVGSGLSPNGIGLSRSGMVNLALMDKVLEVDKEKKRVRVQAGIRVQQLVDAIQEYGLTLQNFASIREQQIGGIIQVGAHGTGARLPPIDEQVIGMKLVTPAKGTIELSKDNDPELFHLARCGLGGLGVVAEVTLQCVERQELLEHTYVSTLEEIKKNHKKLLSTNKHVKYLYIPYTDTVVVVTCNPVSKWSGAPKDKPKYTTEEALKHVRDLYRESIVKYRVQDSSKKTPDSREPDINELSFTELRDKLIALDPLNDVH…

## Sheet: Table S5
Table S5. Sequences information about GPP and GGP for phylogenetic analysis.
Enzyme	Organism		Gene locus		Protein sequences
GPP(VTC4)	Ricinus communis	Rco1	RCOM_1144730	RcoVTC4	MAQTDSLSEYLDTAVDAAKKAGEVIREGFYQTKHVEHKGQVDLVTETDKTCEDLIFNHLRQHFPTHKFIGEETTAAYGTTELTDEPTWIVDPLDGTTNFVHGFPFVCISIGLAIGKVPTVGVVYNPILDELFTGIHGKGAFFNGKPIKVSSKSELVNSLLATEAGTKRDKATVDATTNRINSLLFKVRSLRMSGSCALNLCGVACGRLDLFYETGFGGPWDVAAGVVIVKEAGGLIFDPSGKEFDITSQRVAASNPLLKDAFVEVLQQSE
	Populus trichocarpa	Ptr1	POPTR_716898	PtrVTC4.a	MAQNDSVSEFLETAVEAAKKAGEIIREGFYQTKHVEHKGQVDLVTETDKACEALIFNHLKQQYPSHKLIGEETTAAYGATELTDEPTWIVDPLDGTTNFVHGFPFVCISIGLTIGKVPTVGVVYNPIMDELFTGIHGKGAFLNGKPIKVSSQSELVKSLLATEAGTKRDKSTVDATTGKINSLLFKVRSLRMSGSCALNLCGIACGRIDLFYETGYGGPWDVAGGAVIVKEAGGLVYDPSGKDFDITSQRVAASNPLLKDAFVEVLQQSE
			POPTR_808295	PtrVTC4.b	MAQNDSLSEFLQTAVEAAKRAGEIIREGFYQTKHVEHKGLVDLVTETDKACEDLIFNYLKQQHPSHKFIGEETTAACGITELTDEPTWIVDPLDGTTNFVHGFPFVCISIGLTVGKVPTVGVVYNPIMDELFTGVHGKGAFLNGKPIKVSSQSELVKSLLATEAGTKRDKSTVDATTNIINSLLFKVRSLRMTGSCALNLCGIACGRIDLFYETGYGGPWDVAGGAVIVKEAGGIVYDPVSDAIYISSLPLLSWGSGKDFDITSQRVAASNPLLKEAFVEVLQQSE
	Medicago truncatula	Mtr1	MTR_2g026060	MtrVTC4	MVDNNDLHSQFLASAVDAAHKAGDVIRKGFSQTKHVEHKGSVDLVTETDKACEELIFNHLKQLYPTHKFIGEETTAAFGTTELTDDPTWIVDPLDGTTNFVHGFPFVCVSIGLTIGKVPTVGVVYNPIINELFTAVHGKGAFLNGNPIKVSSQTELVNSLLATEAGTKRDKATLDATTNRINSLLYKVRSIRMSGSCALNLCGIACGRLDVFYETGFGGPWDVAGGAVIVREAGGVVFDPSGGDFDISAQRVAASNPLLKDAIVDALRQTE
	Glycine max	Gma1	100817591	GmaVTC4.a	MVDNDSLSEFLASAVDAAQKAGEIIRKGFYQTKNVEHKGQVDLVTETDKACEELIFNHLKQLYPTHKFIGEETTAAYGTTELTDEPTWIVDPLDGTTNFVHGFPFVCVSIGLTIGKTPTIGVVYNPIINELFTGIHGKGAFLNGNPIKVSSQTELISSLLATEAGTKRDKETVDASTDRIKSLLFKVRSLRMSGSCALNLCGIACGRLDVFFELGFGGPWDVAGGAAIVREAGGVVFDPSGADFDITFQRVAASNPFLKDALVDTLRQMV
			100799849	GmaVTC4.b	MVDNESLSEFLASAVDAAQKAGEIIRKGFYQTKNVEHKGQVDLVTETDKACEELIFNNLKQLYPTHKFIGEETTAAYGTTELTDEPTWIVDPLDGTTNFVHGFPFVCVSIGLTIGKTPTIGVVYDPIINELFTGIRGKGAFLNGNPIKVSSQTELISSLLATEAGTKRDQETVDASTNRIKSLLFKVRSLRMSGSCALNLCGIACGRLDVFFELGFGGPWDVAGGAVIVREAGGVVFDPSGADFDITSQRVAASNSFLKDALVDTLRQMV
			100790820	GmaVTC4.c	MGDNDSLSEFFASAVDAACKAGEIIRKGFYQTKNVQHKGLVDLVTETDQACEDLIFTHLKQLYSTHKFIGEETTAAGGNAELTDEPTWIVDPLDGTTNFVHGFPFVCVSIGLTIGKVPTVGVVYNPIINELFTGIRGKGAFLNGNPIKVSSQTELMSALLVTEVGTKRDKLTIDACTNRINSLLFKVRSLRMTGSCALNLCGIACGRLDVCFELGFGGPWDVAGGAVIVREAGGVIFDPSGADFDITSQRVAASNPFLKDALVDVLHQIV
	Cucumis sativus	Csa1	101228887	CsaVTC4.a	MAENVTLEEYLATAVDAAKKAGEIIRKGFYLTKNIEHKGQVDLVTETDKACEDLIFNYLKDHYPSHKFIGEETTAAYGHTELTDEPTWIVDPLDGTTNFVHGFPFVCVSIGLTIGKVPTVGVVYNPIIDELFTGVRGKGAFLNCRPIKVSSQDELLKSLLATEVGTKRDKLTVDATTDRINRLLLKVRSVRMSGSCALNLCGVACGRIDIFFETGFGGPWDVAGGAVIVTEAGGLMFDPSGKDFDITSQRVAASNPLIKDAFVEVLKL
			101217972	CsaVTC4.b	MAENVTLEEYLATAVDAAKKAGEIIRKGFYLTKNIEHKGQVDLVTETDKACEDLIFNYLKDHYPSHKFIGEETTAAYGHTELTDEPTWIVDPLDGTTNFVHGFPFVCVSIGLTIGKVPTVGVVYNPIIDELFTGVRGKGAFLNCRPIKVSSQDELLKSLLATEVGTKRDKLTVDATTDRINRLLLKVRSVRMSGSCALNLCGVACGRIDIFFETGFGGPWDVAGGAVIVTEAGGLMFDPSGKDFDITSQRVAASNPLIKDAFVEVLKL
	Fragaria vesca	Fve1	101293560	FveVTC4	MAENDSLALFLASAVDAAKKAGQLIRKGFYEIKHVEHKGQVDLVTETDKACEELIFNHLKQLYPTHKFIGEETTAACGVTELTDDPTWIVDPLDGTTNFVHGFPFVCVSIGLTIGKIPTVGVVYNPIIDELFTGIRGGGAFLNEKPIKVSSQSELVKSLLATEAGTKRDNLTVDATTGRLNSLLFKVRSLRMTGSCALNLCGIACGRLDLFYELGFGGPWDVAGGAVIVTEAGGSVYDPSGKDFDITSQRVAASNPLLKDAFVKALQESE
	Arabidopsis thaliana	Ath1	AT3G02870	AthVTC4	MADNDSLDQFLAAAIDAAKKAGQIIRKGFYETKHVEHKGQVDLVTETDKGCEELVFNHLKQLFPNHKFIGEETTAAFGVTELTDEPTWIVDPLDGTTNFVHGFPFVCVSIGLTIGKVPVVGVVYNPIMEELFTGVQGKGAFLNGKRIKAQSELLTALLVTEAGTKRDKATLDDTTNRINSLLTKVRSLRMSGSCALDLCGVACGRVDIFYELGFGGPWDIAAGIVIVKEAGGLIFDPSGKDLDITSQRIAASNASLKELFAEALRLTGA
	Arabidopsis lyrata	Aly1	ARALYDRAFT_477531	AlyVTC4	MADNDSLDQFLAAAIDAAKNAGQVIRKGFYETKHVEHKGQVDLVTETDKGCEELVFNHLKQLFPNHKFIGEETTAAYGVTELTDEPTWIVDPLDGTTNFVHGFPFVCVSIGLTIGKVPLVGVVYNPIMDELFTGVQGKGAFLNGKPIKVSTQSELVTALLVTEAGTKRDQATLNDTTNRINSLLTKVRSLRMSGSCALDLCGVACGRVDIFYELGFGGPWDIAAGIVIVKEAGGLIFDPSGKDLDITSQRIAASNSSLKELFAEALRLTGA
	Brassica rapa	Bra2	Bra040607	BraVTC4	MAENGSLDQFLAAAVDAAQKAGQVIRKGFYETKHVEHKGQVDLVTETDKGCEELVFNHLKQLFPSHKFIGEETTAANGVTELTDEPTWIVDPLDGTTNFVHGFPFVCVSIGITIGKVPVVGVVYNPIMDELFTGVQGKGAFLNGKPIKVSTQSELVTALLLAEAGTKRDKATLDDATNRINSLLTKVRSLRMGGSCALDLCGVACGRGDIFYEIGFGGPWDIAAGIVIVREAGGLIFDPSGKELDITSQRIAASNASLKELFVEALRLTNGAAFNFIGEGEVMDAQAKKKALFRSKLNAKKKETRIDSPLVRYNESEQPVCRVCNVVLKSESLWDVHQASRKHHEAIDNLKASAAGVQRGNKHAETKPTQVESSAAAISSKSQTSSGLPPNFFESAIKH…
	Carica papaya	Cpa2	evm.model.supercontig_75.101	CpaVTC4	MAENDSLAEFLVSAVDAAKKAGEVIRNGFYQTKHVEHKGQVDLVTETDKACEDLIFNHLKQLYPTHKFIGEETTAAYGVSELTDEPTWIVDPLDGTTNFVHGFPFVCVSIGLTIRKVPTVGVVYNPIMAELFTAIPGKVSSQTELVKSLLATEAGTTRDQGTLDATTNRINYLLSKVRSIRMSGSCALNLCGIACGRLDLFYELGFGGPWDIAGGVVIVREAGGIVYDPSGKDLDITLQRIAASNPSLKDAFVEALMLSKL
	Vitis vinifera	Vvi1	100241840	VviVTC4	MAENGSLSQFLETAVDAAKRAGEIIRRGFYQTKNVEHKGQVDLVTETDKACEDLIFNHLQQHYPEHKLIGEETTAACGTMELTDSPTWIVDPLDGTTNFVHGFPFVCVSIGLTIGKVPAVGVVYNPILDELFTAIRGKGAFLNGKPIKVSSQTELVKSLLATEVGTKRDKSTVDATTNRINGLLFEVRSLRMSGSCALNLCGIACGRLDLFYELGFGGPWDVAGGALIVEEAGGLVYDPSGKDFDIISQRQ
	Solanum lycopersicum	Sly1	544013	SlyVTC4.a	MAQNGSVEQFLDVAVEAAKKAGEIIREGFYKTKHVEHKGMVDLVTETDKACEDFIFNHLKQRFPSHKFIGEETTAACGNFELTDEPTWIVDPLDGTTNFVHGFPFVCVSIGLTIEKKPTVGVVYNPIIDELFTGIDGKGAFLNGKPIKVSSQSELVKALLATEAGTNRDKLVVDATTGRINSLLFKVRSLRMCGSCALNLCGVACGRLDLFYELEFGGPWDVAGGAVIVKEAGGFVFDPSGSEFDLTARRVAATNAHLKDAFIKALNE
			544014	SlyVTC4.b	MEEFVDVAIEAAKKAGEIIRHGFYKSKHIEHKGVVDLVTETDKACEVLIFNHLKQCFPSHKFIGEETTAAASGNFELTDEPTWIVDPLDGTTNFVHGFPFVCVSIGLTIEKKPVVGVVYNPIIDELFTAIYGRGAFLNGKSIRVSSESQLVKALVATEVGTNRDKAIVDATTGRINRVIFKVRSLRMSGSCALNLCGVACGRLDLFYEIEFGGPWDVAAGALIVIEAGGLVLDPSGSEFDLTARRVAATNAHLKDAFINALNESE
			544280	SlyVTC4.c	MARNGSLEEFLGVAVDAAKRAGEIIRKGFHETKHVVHKGQVDLVTETDKACEDLIFNHLKQHFPSHKFIGEETSAATGDFDLTDEPTWIVDPVDGTTNFVHGFPSVCVSIGLTIGKIPTVGVVYDPIIDELFTGINGKGAYLNGKPIKVSSQSELVKSLLGTEVGTTRDNLTVETTTRRINNLLFKVRSLRMCGSCALDLCWVACGRLELFYLIGYGGPWDVAGGAVIVKEAGGVLFDPSGSEFDITSQRVAATNPHLKEAFVEALQLSEYVS
	Solanum tuberosum	Stu2	PGSC0003DMP400023494	StuVTC4.a	MAQNGSVEEFLDVAVEAAKKAGEIIRQGFYKTKHVEHKGVVDLVTETDKACEDLIFDHLKQRFPSHKFIGEETTASCGNFELTDEPTWIVDPLDGTTNFVHGFPFVCVSIGLTIEKKPTVGVVYNPIIDELFTAIDGKGAFLNGKPIKVSSQSELVKALLATEAGTNRDKLTVDATTGRINSLLFKVRSLRMCGSCALNLCGVACGRLDLFYELEFGGPWDVAGGAVIVKEAGGFVFDPSGSEFDLTARRVAATNAHLKDAFIKALNE
			PGSC0003DMP400040842	StuVTC4.b	MAQNGSLEEFLAVAVDAAKRAGEIIRKGFHETKHVVHKGQVDLVTETDKACEDLIFNHLTQHFPSHKFIGEETAAATGEFELTDEPTWIVDPVDGTTNFVHGFPSVCVSIGLTIGKIPTVGVVYDPIIDELFTGIDGKGAFLNGKPIKVSSQSELVKSLLGTEVGTTRDNLTVEATTRRINNLLFKVRSLRMCGSCALDLCWVACGRLELFYLIGFGGPWDVAGGAVIVKEAGGVLFDPSGSEFDITSQRVAATNPHLKEAFIEALQLSE
			PGSC0003DMP400039760	StuVTC4.c	MRQNDSVEEFVDVAIEAAKKAGEIIRHGFYKSKHVEHKGVVDLVTETDKACEDLIFNHLKQCFPSHKFIGEETTAAASGDFELTDEPTWIVDPLDGTTNFVHGFPFVCVSIGLTIEKKPVVGVVYNPIIDEIFTAIDGRGAFLNGKPIRVSSESQLVKALVATEVGTNRDKAIVDATTGRINRLLFKVRSLRMSGSCALNLCGVACGRLDLFYEIEFGGPWDVAAGALIVTEAGGLVLDPSGSEFDLTARRVAATNAHLKDAFINALNESE
			PGSC0003DMP400039759	StuVTC4.d	MRQNDSVEEFVDVAIEAAKKAGEIIRHGFYKSKHVEHKGVVDLVTETDKACEDLIFNHLKQCFPSHKFIGEETTAAASGDFELTDEPTWIVDPLDGTTNFVHGFPFVCVSIGLTIEKKPVVGVVYNPIIDEIFTAIDGRGAFLNGKPIRVSSESQLVKALVATEVGTNRDKAIVDATTGRINRLLFKVRSLRMSGSCALNLCGVACGRLDLFYEIEFGGPWDVAAGALIVTEAGGLVLDPSGSEFDLTARRVAATNAHLKDAFINALNESE
	Sorghum bicolor	Sbi1	SORBI_01g015510	SbiVTC4	MSEEQFLTVAVEAAKSAGEVIRKGFYQTKNVEHKGQVDLVTETDKACEDLVFDHLRKHFPDHKFIGEETSAALGATADLTDDPTWIVDPLDGTTNFVHGFPFVCVSIGLTIGKIPTVGVVFNPIMNELFTAVRGKGAFLNGSPIKASSQDELVKALLVTEVGTKRDKATLDDTTNRINKLLYKIRSIRMCGSLALNMCGVACGRLDLCYEMGFGGPWDVAAGAVILQEAGGLVFDPSGGESLGVFEWFAGKEIGTGDFKKHVFDLDKGI
	Zea mays	Zma1	100283131	ZmaVTC4	MSEEQFLAVAVEAAKSAGEIIRKGFYQTKNVEHKGQVDLVTETDKACEDLIFNHLRKHFPDHKFIGEEESAALGATADLTDDPTWIVDPLDGTTNFVHGFPFVCVSVGLTIGKIPTVGVVFNPIMNELFTAVRGKGAFLNGSPIKASSQDELVKALLVTEAGTNRDKTTVDDTTNRINRLLYKIRSIRMCGSLALNMCGVACGRLDLCYEIGFGGPWDVAAGAVILQEAGGLVFDPSGGEFDLMSRRMAGSNSLLKDKFVKELGDTN
	Brachypodium distachyon	Bdi1	100844148	BdiVTC4	MAEEQFLAAAVDAAKSAGEVIRKGFYLTKNVEHKGQVDLVTETDKACEDLIFNHLRKLYPDHKFIGEETSAALGSTADLTDDPTWIVDPLDGTTNFVHGFPFVCVSIGLTIGKIPSVGVVYNPIMNELFTAVRGKGAFLNGSPIKTSSQDELVKALMVTEVGTKRDKSTLDDTTNRINKLLFKIRSIRMCGSLALNMCGVACGRLDLCYEIGFGGPWDVAAGAVILQEAGGFVFDPSGGEFDLMAQRMAGSNGFLKDQFIKELTDAS
	Oryza sativa	Osa1	Os03t0587000-01	OsaVTC4	MAEEQFLAVAVDAAKNAGEIIRKGFYQTKNVEHKGQVDLVTETDKACEDLIFNHLRKHYPDHKFIGEETSAALGATADLTDDPTWIVDPLDGTTNFVHGFPFVCVSIGLTVGKIPTVGVVYNPIMNELFTAVRGKGAFLNGSPIKTSSQNELVKALLVTEVGTKRDKATLDDTTNRINKLLFKIRSIRMCGSLALNMCGVACGRLDLCYEIGFGGPWDVAAGALILREAGGFVFDPSGGEFDLMARRMAGSNSYLKDQFIKELGDTS
	Selaginella moellendorffii	Smo1	SELMODRAFT_234860	SmoVTC4	MEAGDELDGFLEIAVDAAKQAGQIIAGSFHSHKNVEHKGKVDLVTETDKACEKLIFELLQKHFPDHKASSLDFTTSLCSMEKFSRLTDEPTWIVDPLDGTTNFVHGFPFVCVSIGLTIGKVPSVGVVYNPILNELFTAVKGRGAFLNGSKITASSQDEIYKALLATEVGTKRDKATVDETTDRINNLLYKIRSLRMTGSCALNLCGVACGRLDIFYELGFGGPWDITAGVVILQEAGGRVFDPSGGPLELMSQRIAATNSHLQDAFLEALHKD
	Physcomitrella patens	Ppa1	PHYPADRAFT_224574	PpaVTC4.a	MGLHQSEELESCLAVAVEVAKKAGQIIKDGFHRAKAVEHKGLVDLVTETDKACEDVIFTQLKESFPSHELIGEETASVNGIPVLTDSPTWVIDPLDGTTNFVHSFPFVCVSIGLVIDKVPVVGVVYNPLLDELFTGIKGQGAFLNGQRIHASNQEHIGNGLLATEIGVKRDKQTVDRTSNLINYFLYKVRSLRLSGSCAMNLCGVACGRLDMFYELGFGGPWDVAAGTLILREAGGLVFDPSGGEFDMMSHLVAASNGHLKGALVEGLVAHM
			PHYPADRAFT_223991	PpaVTC4.b	MGLQQCEDLETCLAVAVDVAKKAGQIIKDGFHIAKAVEHKGMVDLVTETDKACEDLIFTQLKTSFPSHELIGEEESSESGIPLLTDAPTWVVDPLDGTTNFVHKFPFVCVSIGLVINKVSVVGVVYNPLLEELFTAIQGQGAFLNGERIYASSQEHIGNGLLATEIGTKRDKHTVDRTTNLINDMLYKVRSLRLSGSCAMNLVGVACGRLDMFYELGFGGPWDVAAGTLILREAGGLVYDPSGGEFDMMSHLIAASNGHLKQSLVDCLVDYL
			PHYPADRAFT_205419	PpaVTC4.c	MGLQHYADLESCLSVAVDAAKRAGQIIANNFNTAKVIEHKGMVDLVTETDKACEDLIFKLLKSTFPSHELIGEETSAENGTPLLTDAPTWIVDPLDGTTNFVHRFPFVCVSIGLVVNKVPVVGVVYNPILKELFTAVQGKGAYLNGKLIHASSQDKIGNSILATEVGTTRDKQTVDRTTNCINNLLFQVRSVRLSGSCAMNLCGVACGRLDMFYETGFGGPWDVAGGALIVQEAGGLIFDPSGKDFDLMSRRIGASNGHLKQPLVTALTSYV
	Chlamydomonas reinhardtii	Cre1	CHLREDRAFT_120462	CreVTC4	MPVPEALKDSPHHRYLEVAIDAAVAAGDVIKGSFKGPKQVEEKLNHADLVTATDKAAEDLIFGRIRAAFPDHAFIGEESAAAAGGAAALTDAPTWMVDPLDGTTNFVHGFPFVCTSIALVVGRRVVVGVVYNPVLGELFAAAAGGGACLNGAPLATSAATELAGALMGTEVGTARDEETVDSTFGRVRALTSKMRSVRCGGSCALGLCNVAAGRLDAFYEINFGGCWDSAAGALMVSEAGGTVLDPAGGPWDVMSRRVLAA
GGP(VTC2/VTC5)	Populus trichocarpa	Ptr3	Potri.011G087200.1		MMLRIKRVPTVVSNYQKEEGEEGSRRGGGCGRNCLQNCCLQGARLPLYTFKKVDRIITEQKDVFEHDKSEPPVAFLNSLLLGEWEDRMQRGLFRYDVTTCETKVIPGRNGFIAQLNEGRHLKKRPTEFRVDKVLQPFDGNKFNFTKVGQEEILFQFGESEDGEVKFFPDATIDAENSPSVVAINVSPIEYGHVLLIPRVLDCLPQRIDRDSFLLALHMAAEAGDPYFRLGYNSLGAFATINHLHFQAYYLTVPFPIEKASTKKITTLDGGVKISELVNYPVRGLFFEGGNALQDLSNTVSDACICLQENNIPYNVLIADCGNHIFLLPQCYAEKQALGEVSSELLDTQVNPAVWEISGHMVLKRKKDYEEASEENAWRLLAEVSLSEERFQEVNALIFK…
			Potri.001G355600.1		MMLRIKRVPTVVSNYQKEDGNEGSRRGGGCGRNCLQNCCLQDACLPLYAFKKVDSIVSKKKGVGVFEYDKGEPPVAFLDSLLLGEWEDRVQRGLFRYDVTACETKVIPGQHGFIAQLNEGRHLKKRPTEFRVDKVLQPFDGNKFNFTKVGQEEVLFQFGASEDGEVQFFPDAPIDPENSPSMVAINVSPIEYGHVLLIPRVLDCLPQRIDRDSFMLAIYMAAEAGNPYFRLGYNSLGAFATINHLHFQAYYLAVPFPIEKAPTKEITTSDGGVKISELVNYPVRGLVFEGGNALLDLSNGVSDACICLQENNIPYNVLIADCGNRIFLLPQCYAEKQALGEVSPELLDTQVNPAVWEISGHMVLKRKKDYEEASEENAWRLLAEVSLSEERFQEVTALI…
			Potri.017G126100.1		MVLTIKKVPTVVSNYQEENSEKGFEGCGRNCLGKCCLPVSKLPLYAFKEDNSNLIGNSVEKSSEEQPHMCFLHNLLLGQWEDRMSRGLFRYDVTACDTKIIPGRYGFIAQLNKGRHLKKRPTEFRVDKVLQDFDETKFNFTKVGHFRFEKSIDHNRHFFPSAPPITADSNSSNSSSVVAINVSPIEYGHVLLIPQVLNCLPQRIDHGSFLLALHMAKEAADPFFRVGYNSLGAFATINHLHFQAYYLAAPFPVEKAPTRRIMTMKSPQDEGVIVSQLLNYPVRGLVFEGGSTVQDLSDSVASSCIFLQNNNIPFNVLITDCGRRIFLFPQCYAEKQARGEASQELLDTQVNPAVWEISGHIVLKRQEDFDDASETYAWRLLAEVSLSNKRFHQVKAYLL…
	Arabidopsis thaliana	Ath3	AT5G55120	AthVTC5	MLLKIKRVPTVVSNYQKDETVEEGGCGRNCLSKCCINGARLPLYTCKNLDKSVGENTESPVTFLESLVIGEWEDRFQRGLFRYDVTACETKVIPGKYGFIAQLNEGRHLKKRPTEFRVDKVLQPFDGNKFNFTKVGQEELLFQFKASTNDDDSEIQFLASMPLDADNSPSVVAINVSPIEYGHVLLIPRVLDCLPQRIDHKSLLLALQMAAEADNPYFRLGYNSLGAFATINHLHFQAYYLAMQFPIEKASSLKITTTNNGVKISKLLNYPVRGLLVEGGNTIKDLADTVSDASVCLQNNNIPFNILISDSGKRIFLLPQCYAEKQALGEVSSTLLDTQVNPAVWEMSGHMVLKRKEDYEGASEEKAWRLLAEVSLSEERFREVNTMIFDAIGFSSHEE…
			AT4G26850	AthVTC2	MLKIKRVPTVVSNYQKDDGAEDPVGCGRNCLGACCLNGARLPLYACKNLVKSGEKLVISHEAIEPPVAFLESLVLGEWEDRFQRGLFRYDVTACETKVIPGKYGFVAQLNEGRHLKKRPTEFRVDKVLQSFDGSKFNFTKVGQEELLFQFEAGEDAQVQFFPCMPIDPENSPSVVAINVSPIEYGHVLLIPRVLDCLPQRIDHKSLLLAVHMAAEAANPYFRLGYNSLGAFATINHLHFQAYYLAMPFPLEKAPTKKITTTVSGVKISELLSYPVRSLLFEGGSSMQELSDTVSDCCVCLQNNNIPFNILISDCGRQIFLMPQCYAEKQALGEVSPEVLETQVNPAVWEISGHMVLKRKEDYEGASEDNAWRLLAEASLSEERFKEVTALAFEAIGCSN…
	Brassica rapa	Bra3	Bra026398	BraVTC2.a	MLKIKRVPTVVSNYQKDESADESVGCGRNCLGACCINGARLPLYACKKLDKSGAGEKPVAFLESLVLGEWEDRFQRGLFRYDVTACETKVIPGKYGFVAQLNEGRHLKKRPTEFRVDKVLQSFDGNKFNFTKVGQEELLFQFEAGEDGEVQFFPCMPLDAENSPSVVAINVSPIEYGHVLLIPRVLDCLPQRIDHKSLLLALHMAAEAANPYFRLGYNSLGAFATINHLHFQAYYLAMPFPLEKAPSKKMVTTASGVKISELLSYPVRSLLFEGGSSMQDLSDTVSDACVCLQNNNIPFNILIADCGRQIFLMPQCYAEKQALGEVSPEVLETQVNPAVWEISGHMVLKRKEDYEGASEENAWRLLAEASLSEERFKEVNALIFEAIGCSYQEEELEGT…
			Bra010424	BraVTC2.b	MLKIKRVPTVVSNYQKDEASDESVGCGRNCLGACCLNGARLPLYSCKKLENSGTGEKVVISHEAKEPPVAFLESLVLGEWEDRFQRGLFRYDVTACETKVIPGKYGFVAQLNEGRHLKKRPTEFRVDKVLQSFDGNKFNFTKVGQEELLFQFEAGEDCDVQFFPCMPLDAENSPSVVAINVSPIEYGHVLLIPRVLDCLPQRIDHKSLLLALHMAAEAANPYFRLGYNSLGAFATINHLHFQAYYLAMPFPLEKALSKKMITTVSGVKISELVNYPVRSLLFEGGNSMQDLSDTVSDACVCLQENNIPFNILISDSGRQIFLMPQCYAEKQALGEVSPELLETQVNPAVWEISGHMVLKRKEDYEGASEKNAWRLLAEASLSGERFKEVNALIFEAIGC…
			Bra019082	BraVTC2.c	MLKIKRVPTVVSNYQKDEASDGSVGGCGRNCLRACCVDMARLPLYVCKKVEDSGEKAREPPVAFLESLVLGEWEDRYQRGLFRYDLTACVIPGKYGFIAQLNEGRHLKRPTEFRVDKVLQSFDGNKFNFTKVSQEELLFQFEAGEYEEAQVLPCMPLLAENSPSVVAINVSPIEYGHVLLIPRVLDCLPQRMDHKSMLLALHMASEAKNPYFRVGYNSLGAFATINHLHFQAYYLAMPFPLEKASSKEMITTDNGVKVSELLSYPMRGLLFEGGNSMQDLSDTVSDACIYLQNSNVPFNVLISNCGRQIFLMPQCYAEKQALGEVSTEVWEAQVNPAVWEISGHMVLKRKEDYEGATEEKACMLLADASLSEERFREVNALIFEAIGCSKPRGGA
			Bra035554	BraVTC5	MVQLMKLLVTIALTMAITIAIITTTTTRTNTTTTATFALDDPFEDHTPPGTVKTRPSRFLSEKVDNGQGPKARNPNAADHCNKEPEICSSSYYNTGANSTMVCCNNKCMDLSTDDKNCGACKNKCKFGQTCCRGQCVYVAYDKRHCGTKDPVCGLSSLQLVLFGGSELLDLFVVFGALFPPQSTIKRVPTVVSNHQKDETAEEEEGEGCGRNILSKCCINVERLPLYTCKPAEENVTFLESLLLGEWEDRFQRGLFRYDVTACETKVIPGKYGFIAQLNEGRHLKKRPTEFRVDKVLQPFDANKFNFTKVCREELLFQFEADMPLDVDNSPNVVAINVSPIEYGHVLLIPRVLDCLPQRIDHKSLLLALHMAVEAANPYFRVGYNSLGAFATINHLHFQ…
	Carica papaya	Cpa3	evm.model.supercontig_12.261		MLSIKRVPTVVSNYQKDETEECSRRVGGCGRNCLNKCCIQGAKLPLYAYKKLDKTDSRNAVHGHEIRECPVAFLDSLLLGEWEDRSQRGLFRYDVTACETKVIPGEYGFIAQLNEGRHLKKRPTEFRVDKVLQPFDGNKFNFTKVGQEEVLFQFEASEDGETQFFPSAPIDVENSPSVVAINVGPLSFRVIF
	Vitis vinifera	Vvi3	GSVIVT01037703001		MNTLRIKRVPTVVSNYQKEDSDDGARQVGGCGRNCLKQCCIQGAKLPLYAYKKVKDVVNEKASSGDENKEQPVPFLDSLVLGEWEDRMQKGLFRYDVTACETKVIPGEYGFIAQLNEGRHLKKRPTEFRVDKVLQPFDGNKFNFTKVGQEEVLFQFEPSNDEEPEFIPNAPIDVENSTSVVAINVSPIEYGHVLLIPRIFECLPQRIDRESFLLALDMAVEAGNPYFRLGYNSLGAFATINHLHFQAYYLATPFPIEKAPTRKITTAGNGVKIFELLKYPVRGLVFEGGDTLQDLANTVADSCICLQDNNIPFNVLIADAGKRIFLFAQCYAEKQALGEVNQELLDTQVNPAVWEVSGHIVLKRKEDYEGASEQNAWRLLAEVSLSEERFQEVNALIFE…
			GSVIVT01030833001		MLTIKRVPTVVSNYQEEASESLGCGRNCLGHCCLPVSKLPLYTFKKNVKDSSEARVEVSSEGQPPAAFLDNLLLGQWEDRMSQGLFRYDVTLCETRIMPGNYGFIAQLNEGRHMKKRPTEFRVDQVLQPFDENKFNFTKIGQEEVLFRFEQSNDNNAHYFPVSPVTADSNSSSVVAINVSPIEYGHVLLIPHVLDCLPQRIDHDSFLLALHMAKEAADPFFRLGYNSLGAFATINHLHFQAYYLMAPFPVEKAPTERIIRRGKLPNSGVMISKMLNYPVQGFVFEGGNLMQDLSDTVANSCIFLQNNNIPYNVLISDCGGRIFLFPQCFAEKQALGEVSQELLDTLVNPAVWEISGHMVLKRREDYENASEEYAWRLLAEVSLSEERFQEVKGYVLEAS…
		Atr3	evm 27.model.AmTr v1.0_scaffold00007.300		MLTIKRVPTVVSNYQEELENLGCGRNCLGNCCLPVSKLPLYAFNKKRGLAGGKDEKESESEPEKSFLDTLLLGQWEDRMSRGLFRYDVTACETKVIPGNYGFIAQLNEGRHLKKRPTEFRVDKVLQPFDDKKFNFTKVGQEEVLFRFEESNHDETFFFEKAAASSCPSVVAINVSPIEYGHVLLIPRVLDCLPQRIDSESFLLALHMAAEAANPFFRLGYNSLGAFATINHLHFQAYYMSMPFPVEKARTKRIAIMSKGVKMSELCDYPVCGLVFEGGKQLEDLSEAVSLSCICLQNNNIPYNVLISDSGRRIFLFPQCYAEKQALGEVSQELLDTQVNPAVWEISGHMVLKRRKDYEEASEDYAWRLLAEVSLSKERLEEVKAYILEAPGFSETEERE…
Note:1,2. These data were according to KEGG pathway and refered to Duan et al. 2015. 3. These genes were used for CoGE Assessment.

## Sheet: Table S6
Table S6. Assessment of synteny in the AsA D-Man/L-Gal pathway genes by CoGE.
Gene	Accession No.	Compare Genomes (CoGe) link
GMP	AT1G74910	http://genomevolution.org/r/b1am
	AT4G30570	http://genomevolution.org/r/b1av
	AT3G55590	http://genomevolution.org/r/b1ax
	AT2G39770	http://genomevolution.org/r/cnze
VTC2/5	evm_27.model.AmTr_v1.0_scaffold00007.300	http://genomevolution.org/r/cpx6
	GSVIVT01030833001	http://genomevolution.org/r/cpy1
	GSVIVT01037703001	http://genomevolution.org/r/cpy0
	evm.model.supercontig_12.261	http://genomevolution.org/r/cpxe
	AT5G55120	http://genomevolution.org/r/cpx8
	AT4G26850	http://genomevolution.org/r/cpx7
VTC4	AT3G02870	http://genomevolution.org/r/b1qu

## Sheet: Table S7
Table S7. Pearson correlation coefficient of light/darkness-induced AsA D-Man/L-Gal pathway genes.
Gene1	Gene2	Cerrelation coefficient
BraPMI1.a	BraVTC2.b	0.993774666**
BraPMI1.a	BraVTC2.a	0.989689038**
BraVTC2.a	BraVTC5	0.988006069**
BraVTC2.a	BraGDH	0.987177692**
BraPMI1.a	BraGDH	0.98703736**
BraVTC1.a	BraVTC2.a	0.983061985**
BraPMI1.a	BraVTC4	0.981381771**
BraVTC2.b	BraVTC4	0.979419685**
BraVTC5	BraGDH	0.979371363**
BraPMI1.a	BraVTC1.a	0.979263567**
BraPMI1.a	BraVTC5	0.978994374**
BraVTC2.a	BraVTC2.b	0.977326314**
BraVTC2.a	BraVTC4	0.974092636**
BraVTC2.b	BraGDH	0.973435538**
BraVTC4	BraGDH	0.973419909**
BraVTC5	BraVTC4	0.971906301**
BraVTC1.a	BraVTC5	0.971427602**
BraPMI1.a	BraVTC1.b	0.967292961**
BraVTC2.b	BraVTC5	0.966668147**
BraVTC1.a	BraVTC2.b	0.966455077**
BraVTC1.c	BraVTC4	0.96628766**
BraVTC1.b	BraGLDH	0.965590815**
BraVTC1.b	BraVTC2.b	0.964854553**
BraVTC1.c	BraVTC2.a	0.962175839**
BraVTC1.a	BraGDH	0.961314571**
BraVTC1.c	BraVTC5	0.959676465**
BraPMI1.a	BraVTC1.c	0.95639068**
BraGME.b	BraVTC4	0.951955519**
BraVTC1.c	BraGDH	0.949485521**
BraVTC1.a	BraVTC1.c	0.948239983**
BraVTC1.c	BraVTC2.b	0.945967949**
BraVTC1.b	BraGDH	0.945777419**
BraVTC1.a	BraVTC1.b	0.945109946**
BraPMM.c	BraVTC1.b	0.944405563**
BraVTC1.a	BraVTC4	0.943775951**
BraPMM.c	BraGLDH	0.943151509**
BraPMI1.a	BraGLDH	0.941401994**
BraVTC1.b	BraVTC2.a	0.939953221**
BraVTC2.b	BraGLDH	0.938592774**
BraGME.a	BraGME.b	0.936688022**
BraPMM.b	BraGME.b	0.936325381**
BraVTC1.b	BraVTC4	0.93563285**
BraPMM.c	BraVTC2.b	0.929860962**
BraPMM.b	BraGME.a	0.927032329**
BraPMI1.a	BraPMM.c	0.92389493**
BraGDH	BraGLDH	0.922848337**
BraPMM.a	BraVTC1.c	0.917742962**
BraPMM.c	BraVTC4	0.916727315**
BraVTC4	BraGLDH	0.91570872**
BraVTC2.a	BraGLDH	0.913185433**
BraVTC1.b	BraVTC5	0.912507545**
BraGME.b	BraGDH	0.911369847**
BraPMM.c	BraGDH	0.910304729**
BraVTC1.a	BraGLDH	0.908152537**
BraVTC1.c	BraGME.b	0.907142851**
BraVTC1.c	BraGLDH	0.903486958**
BraPMI1.a	BraGME.b	0.902319064**
BraVTC1.b	BraVTC1.c	0.901792283**
BraGME.b	BraVTC2.b	0.900210165**
BraPMM.b	BraVTC4	0.899860514**
BraPMM.c	BraGME.b	0.897515175**
BraPMM.a	BraGME.b	0.897364189**
BraGME.b	BraVTC5	0.896389656**
BraPMM.a	BraVTC5	0.8963286**
BraPMM.a	BraVTC4	0.88761954**
BraGME.b	BraVTC2.a	0.885890277**
BraPMM.a	BraPMM.b	0.877741766**
BraPMM.c	BraVTC2.a	0.876855263**
BraPMM.b	BraVTC1.c	0.866109954**
BraVTC5	BraGLDH	0.865763047**
BraPMM.a	BraVTC2.a	0.858927004**
BraPMM.c	BraVTC5	0.85423682**
BraGME.a	BraVTC4	0.852197327**
BraVTC1.b	BraGME.b	0.849011635**
BraPMM.a	BraGME.a	0.847775565**
BraPMM.a	BraGDH	0.847440991**
BraPMM.c	BraVTC1.a	0.844497422**
BraPMM.b	BraVTC2.c	0.843030234**
BraPMI1.a	BraPMM.a	0.842970059**
BraGME.b	BraGLDH	0.842735244**
BraPMM.c	BraVTC1.c	0.838484667**
BraVTC1.c	BraGME.a	0.836659194**
BraPMM.a	BraVTC1.a	0.824904845**
BraVTC1.a	BraGME.b	0.819774228**
BraPMM.b	BraVTC5	0.818414027**
BraPMM.b	BraVTC2.a	0.818372872**
BraPMI1.a	BraPMM.b	0.814700388**
BraPMM.b	BraGDH	0.814353796**
BraPMM.a	BraVTC2.b	0.814099871**
BraPMM.b	BraVTC2.b	0.812349116**
BraPMM.c	BraGME.a	0.805008571**
BraPMM.b	BraPMM.c	0.801036732**
BraGME.a	BraVTC2.b	0.78394071**
BraGME.a	BraGDH	0.779055669**
BraPMI1.a	BraGME.a	0.777493365**
BraGME.a	BraVTC5	0.773629518**
BraPMM.b	BraGLDH	0.765908092**
BraGME.a	BraVTC2.c	0.762021233**
BraPMM.b	BraVTC1.b	0.760517412**
BraGME.a	BraVTC2.a	0.757053279**
BraGME.a	BraGLDH	0.747859183**
BraPMM.b	BraVTC1.a	0.741332163**
BraPMM.a	BraVTC1.b	0.738075624**
BraGME.b	BraVTC2.c	0.723360105**
BraPMM.a	BraGLDH	0.714433001**
BraPMM.a	BraVTC2.c	0.706284252**
BraVTC1.b	BraGME.a	0.706114585**
BraPMM.a	BraPMM.c	0.70244193**
BraVTC1.a	BraGME.a	0.674125813*
BraVTC2.c	BraVTC4	0.608252589**
BraVTC1.c	BraVTC2.c	0.586823647*
BraPMM.c	BraVTC2.c	0.572765469**
BraVTC2.c	BraGDH	0.521637939*
BraVTC2.c	BraVTC5	0.519176785*
BraPMI1.a	BraVTC2.c	0.504575982*
*. Correlation is significant at the 0.05 level (2-tailed).
**. Correlation is significant at the 0.01 level (2-tailed).

## Sheet: Table S8
Table S8. Pearson correlation coefficient of mutiple stresses-induced AsA D-Man/L-Gal pathway genes.
Gene1	Gene2	Cerrelation coefficient
BraVTC2.c	BraVTC5	0.925644064**
BraPMM.a	BraPMM.b	0.902128804**
BraPMM.a	BraVTC1.a	0.857318032**
BraVTC4	BraGDH	0.838819004**
BraVTC1.a	BraVTC1.b	0.829359236**
BraPMI1.a	BraPMM.b	0.799247621**
BraGME.a	BraVTC5	0.77628088**
BraGME.a	BraVTC2.c	0.767423611*
BraVTC2.b	BraVTC2.c	0.738798059**
BraVTC2.a	BraVTC5	0.737983401**
BraPMM.a	BraGLDH	0.732898036**
BraVTC2.b	BraVTC5	0.728229646**
BraVTC4	BraGLDH	0.723075906**
BraPMM.a	BraGDH	0.706514823*
BraPMM.b	BraVTC4	0.703368577**
BraGME.b	BraVTC4	0.700290035**
BraPMM.a	BraVTC4	0.688898532**
BraPMM.b	BraGDH	0.688789423**
BraGDH	BraGLDH	0.679619955**
BraPMM.b	BraVTC1.a	0.675938714**
BraGME.a	BraGME.b	0.669075191**
BraVTC1.a	BraGLDH	0.664472433**
BraVTC2.a	BraVTC2.c	0.658934807**
BraVTC1.a	BraVTC1.c	0.641735657**
BraGME.a	BraVTC2.a	0.627155292*
BraVTC2.a	BraVTC2.b	0.622853913**
BraPMM.a	BraVTC1.b	0.622730985**
BraPMM.c	BraVTC1.c	0.599548819*
BraGME.b	BraVTC2.c	0.58509421**
BraPMI1.a	BraVTC4	0.583626529**
BraPMI1.a	BraPMM.a	0.582682224*
BraPMM.b	BraGLDH	0.573663509**
BraGME.b	BraVTC2.a	0.57331355**
BraVTC1.b	BraVTC1.c	0.556897083*
BraPMM.a	BraGME.b	0.547587658**
BraPMI2	BraPMM.c	0.545486017*
BraPMI1.a	BraGDH	0.538769058**
BraPMM.b	BraVTC2.a	0.537747976**
BraPMM.b	BraGME.b	0.52257444*
BraGME.b	BraVTC5	0.501067574*
*. Correlation is significant at the 0.05 level (2-tailed).
**. Correlation is significant at the 0.01 level (2-tailed).

## Sheet: Table S9
Table S9. Relative expression of AsA D-mannose/L-galactose pathway genes under Cu2+, MeJA, wounding and NaCl treatments treatments by qRT-PCR
Gene	Cu2+				MeJA				Wooding				NaCl
	6 h	12 h	24 h	48 h	6 h	12 h	24 h	48 h	6 h	12 h	24 h	48 h	6 h	12 h	24 h	48 h
BracPMI1.a	1.239±0.058	1.190±0.032	1.021±0.006	0.671±0.036	1.248±0.004	0.778±0.015	0.874±0.009	0.873±0.033	1.472±0.018	2.194±0.021	0.868±0.041	2.910±0.005	1.161±0.007	1.144±0.012	0.626±0.013	0.560±0.016
BracPMI2	1.425±0.024	3.716±0.051	1.320±0.031	0.782±0.015	1.632±0.010	1.635±0.015	1.534±0.025	2.178±0.034	1.202±0.086	0.986±0.007	1.156±0.012	1.221±0.007	1.287±0.009	0.672±0.009	0.717±0.006	0.621±0.010
BracPMM.a	1.068±0.012	0.817±0.047	0.795±0.027	0.620±0.011	1.040±0.021	0.739±0.024	0.938±0.021	0.652±0.008	0.781±0.004	2.020±0.014	0.748±0.012	1.445±0.015	1.066±0.019	2.248±0.022	0.892±0.027	0.499±0.014
BracPMM.b	1.358±0.033	0.963±0.003	1.079±0.021	0.818±0.033	1.126±0.023	0.930±0.029	0.916±0.007	0.728±0.029	0.915±0.028	2.269±0.018	0.820±0.010	2.190±0.015	0.745±0.023	2.096±0.039	0.821±0.055	0.373±0.014
BracPMM.c	1.771±0.050	2.324±0.065	2.022±0.041	1.189±0.007	0.908±0.026	0.879±0.024	0.864±0.012	0.880±0.032	0.944±0.021	0.820±0.011	0.826±0.016	0.685±0.020	1.285±0.025	1.379±0.010	0.922±0.013	0.654±0.019
BracVTC1.a	1.101±0.014	0.775±0.040	0.786±0.023	0.678±0.025	0.868±0.008	0.969±0.011	1.141±0.010	1.075±0.017	1.030±0.022	1.784±0.019	0.230±0.012	1.308±0.006	1.282±0.015	4.092±0.060	1.021±0.034	0.366±0.008
BracVTC1.b	1.031±0.028	0.945±0.012	1.102±0.014	0.653±0.010	0.846±0.032	0.701±0.050	1.323±0.030	1.624±0.020	0.512±0.060	1.033±0.007	0.308±0.008	1.237±0.006	1.096±0.014	2.357±0.086	1.072±0.010	0.762±0.011
BracVTC1.c	1.174±0.019	1.042±0.017	1.194±0.023	0.928±0.015	0.713±0.008	0.623±0.010	0.718±0.035	0.631±0.014	0.889±0.039	0.623±0.008	0.576±0.014	0.625±0.007	1.163±0.044	1.782±0.103	0.721±0.006	0.805±0.033
BracGME.a	1.128±0.009	0.911±0.029	1.051±0.032	0.711±0.011	0.706±0.033	0.672±0.009	0.862±0.012	0.935±0.027	0.378±0.012	0.908±0.008	1.939±0.017	0.866±0.008	1.263±0.030	1.384±0.056	0.888±0.010	0.588±0.033
BracGME.b	1.099±0.057	0.874±0.026	1.227±0.012	0.921±0.019	0.687±0.024	0.768±0.032	0.885±0.030	0.946±0.039	0.426±0.025	2.777±0.011	2.481±0.006	1.124±0.008	1.117±0.060	1.545±0.011	0.944±0.023	0.573±0.021
BracVTC2.a	1.276±0.046	0.847±0.008	1.100±0.041	0.445±0.014	0.807±0.029	0.963±0.011	0.878±0.012	0.729±0.032	0.583±0.014	1.111±0.009	1.186±0.018	1.143±0.031	0.899±0.015	1.055±0.050	0.801±0.008	0.710±0.023
BracVTC2.b	1.079±0.050	1.576±0.042	1.276±0.011	0.762±0.009	0.963±0.013	0.981±0.013	1.040±0.045	0.795±0.011	0.535±0.015	1.027±0.016	1.637±0.016	1.706±0.023	0.827±0.011	0.921±0.025	0.621±0.015	0.768±0.023
BracVTC2.c	1.174±0.016	0.827±0.013	1.033±0.023	0.796±0.030	1.252±0.035	0.678±0.005	0.805±0.025	0.814±0.013	0.408±0.023	0.950±0.011	2.001±0.030	1.513±0.005	1.033±0.042	1.058±0.035	0.546±0.016	0.405±0.024
BracVTC5	1.112±0.040	0.964±0.020	1.084±0.011	0.662±0.016	1.134±0.019	0.902±0.052	1.065±0.011	0.865±0.009	0.700±0.013	0.902±0.014	1.550±0.026	1.243±0.018	1.100±0.020	1.090±0.022	0.766±0.010	0.528±0.044
BracVTC4	1.057±0.022	1.026±0.009	1.550±0.058	0.804±0.015	0.886±0.030	0.920±0.007	0.530±0.027	0.685±0.022	0.968±0.010	9.737±0.010	1.131±0.012	3.148±0.013	1.288±0.040	2.626±0.045	2.639±0.011	1.301±0.022
BracGDH	1.113±0.025	1.060±0.045	1.335±0.016	0.927±0.020	0.833±0.023	0.759±0.015	0.749±0.012	0.607±0.018	1.109±0.020	2.455±0.020	0.411±0.008	1.009±0.046	1.145±0.009	1.340±0.018	0.820±0.013	0.676±0.008
BracGLDH	1.177±0.008	2.020±0.036	1.380±0.024	0.899±0.016	0.958±0.026	0.492±0.008	0.604±0.014	0.569±0.021	0.907±0.006	3.983±0.017	0.497±0.008	1.064±0.009	1.222±0.023	3.951±0.014	3.234±0.024	1.422±0.009
Note: Each processing time contains the control and treatment plants, and based on 2–ΔΔCT method we obtained the relative expression data.± means standard error.
